# Supplementary material for: Transfer of extracellular vesicle‐microRNA controls germinal center reaction and antibody production
Source: EMBO Rep. 2020 Feb 19;21(4):e48925. doi: 10.15252/embr.201948925 (PMC7132182; doi:10.15252/embr.201948925)
Supplement: Supplementary file 3 — Dataset EV1 [file EMBR-21-e48925-s003.xls]

## Sheet: Dataset EV1_Fig legend
Dataset EV1 . Small RNA sequencing of DICER-KO B cells after T cell co-culture.
The table indicates the Normalized Counts Per Million obtained by Next-generation Small RNA sequencing of B lymphocytes in 3 independent experiments either alone or after 24h co-culture with CD4+ T cells in the presence or absence of OVA. Fold-change expression variation and adjusted p-values are shown. P-values were adjusted with the Benjamini and Hochberg method, and threshold for changes is sm…

## Sheet: Dataset EV1
ID	ave_COCULTURENOOVA	ave_COCULTUREOVA	Norm_NO OVA 1	Norm_NO OVA 2	Norm_NO OVA 3	Norm_OVA 1	Norm_OVA 2	Norm_OVA 3	logFC	P.Value	adj.P.Val
mmu-miR-25-3p	4786.61	8273.89	3252.89	4901.42	6205.53	4785.75	7273.72	12762.2	-0.72691	9.73395e-06	0.00539261
mmu-miR-1946a	67.8607	194.421	51.2577	66.9136	85.4107	58.2208	348.391	176.65	-1.28062	0.000143539	0.0397603
mmu-miR-6399	61.9703	120.807	51.2577	66.9136	67.7395	104.797	127.46	130.163	-0.960808	0.00066385	0.122591
mmu-miR-155-3p	748.874	1286.07	571.721	591.07	1083.83	646.251	875.226	2336.74	-0.657129	0.00100465	0.139144
mmu-miR-147-3p	39.3219	83.8888	19.7145	33.4568	64.7943	46.5766	76.476	128.614	-1.06404	0.00131973	0.146226
mmu-miR-98-3p	14.7579	2.45721	23.6574	0	20.6164	5.82208	0	1.54956	2.95995	0.00182799	0.165171
mmu-miR-20a-5p	11901	15988.3	10716.8	8531.48	16454.8	14962.7	10868.1	22134	-0.420125	0.002087	0.165171
mmu-miR-542-3p	8.20473	30.4869	7.8858	16.7284	0	58.2208	25.492	7.74781	-2.1292	0.00291365	0.201771
mmu-miR-7a-5p	3522.19	4799.73	2787.63	2392.16	5386.77	3959.01	2872.1	7568.06	-0.425597	0.00381544	0.204595
mmu-miR-27b-3p	10758.2	15536.6	8335.3	10438.5	13500.8	10147.9	12236.2	24225.9	-0.45483	0.00401667	0.204595
mmu-miR-29a-5p	0	7.88816	0	0	0	17.4662	0	6.19825	-5.89482	0.0043782	0.204595
mmu-miR-27a-5p	224.355	343.131	240.517	111.523	321.027	267.816	271.915	489.662	-0.599447	0.00443167	0.204595
mmu-miR-669f-5p	9.72854	27.2642	11.8287	5.57613	11.7808	40.7545	8.49734	32.5408	-1.4995	0.00563229	0.215652
mmu-miR-27b-5p	49.2942	88.9277	47.3148	44.609	55.9588	64.0429	84.9734	117.767	-0.88269	0.00575335	0.215652
mmu-miR-23b-5p	37.6205	69.2999	39.429	55.7613	17.6712	64.0429	84.9734	58.8834	-1.04392	0.00583896	0.215652
mmu-miR-191-3p	614.854	414.654	760.98	736.049	347.533	436.656	526.835	280.471	0.526153	0.00789916	0.273508
mmu-miR-3069-3p	0	10.9546	0	0	0	5.82208	25.492	1.54956	-5.88429	0.00859596	0.273913
mmu-let-7e-5p	15.7443	1.94069	7.8858	33.4568	5.89039	5.82208	0	0	2.9559	0.00917248	0.273913
mmu-miR-467a-5p	271.687	383.795	153.773	390.329	270.958	227.061	518.338	405.985	-0.521936	0.00960681	0.273913
mmu-miR-7651-5p	1.3143	10.3454	3.9429	0	0	23.2883	0	7.74781	-3.00547	0.00988856	0.273913
mmu-miR-31-5p	5.13648	28.0746	3.9429	5.57613	5.89039	0	76.476	7.74781	-1.87764	0.0132712	0.3276
mmu-miR-218-5p	31.78	16.0271	27.6003	0	67.7395	23.2883	0	24.793	1.16709	0.0133304	0.3276
mmu-miR-3470b	6.55786	17.6852	0	16.7284	2.9452	17.4662	16.9947	18.5948	-1.82861	0.0139926	0.3276
mmu-miR-3473b	25.7918	56.8398	3.9429	55.7613	17.6712	17.4662	118.963	34.0904	-1.12197	0.014192	0.3276
mmu-miR-147-5p	0.981732	8.65546	0	0	2.9452	5.82208	0	20.1443	-2.91955	0.0152566	0.338087
mmu-miR-301b-5p	16.1793	45.2443	19.7145	11.1523	17.6712	5.82208	84.9734	44.9373	-1.24442	0.0172796	0.35707
mmu-miR-221-5p	36.2536	63.9204	15.7716	22.3045	70.6847	40.7545	25.492	125.515	-0.843246	0.0174023	0.35707
mmu-miR-17-5p	3980.37	5063.18	3599.87	2866.13	5475.12	4453.89	3551.89	7183.77	-0.337768	0.0190366	0.359204
mmu-miR-677-3p	47.4425	22.1758	23.6574	89.2181	29.452	11.6442	42.4867	12.3965	1.1352	0.0195406	0.359204
mmu-miR-182-3p	0	5.43095	0	0	0	11.6442	0	4.64869	-5.37297	0.0197884	0.359204
mmu-miR-150-3p	148.22	111.901	236.574	122.675	85.4107	232.883	76.476	26.3426	0.682178	0.0200999	0.359204
mmu-miR-6516-5p	0	4.5233	0	0	0	5.82208	0	7.74781	-5.24778	0.0209852	0.363306
mmu-miR-6992-5p	1.3143	10.1882	3.9429	0	0	5.82208	16.9947	7.74781	-2.76429	0.0231305	0.383132
mmu-miR-330-3p	8.64206	24.7743	11.8287	11.1523	2.9452	23.2883	33.9893	17.0452	-1.60832	0.0235135	0.383132
mmu-miR-193a-5p	5.90637	27.3241	11.8287	0	5.89039	11.6442	59.4814	10.8469	-1.66887	0.0250253	0.396115
mmu-miR-7687-5p	0	5.80618	0	0	0	5.82208	8.49734	3.09913	-5.2197	0.0266274	0.409766
mmu-miR-3077-3p	5.46904	0	7.8858	5.57613	2.9452	0	0	0	4.92481	0.0297156	0.434069
mmu-miR-6899-3p	0	4.89853	0	0	0	0	8.49734	6.19825	-5.0712	0.0297737	0.434069
mmu-miR-126a-5p	3.27777	15.635	3.9429	0	5.89039	29.1104	8.49734	9.29738	-1.84753	0.0307382	0.43664
mmu-miR-497b	6.55786	0	0	16.7284	2.9452	0	0	0	4.89982	0.0338527	0.461931
mmu-miR-434-5p	0	5.28966	0	0	0	5.82208	8.49734	1.54956	-5.02	0.034243	0.461931
mmu-miR-467h	41.4267	20.5177	27.6003	61.3374	35.3424	17.4662	25.492	18.5948	0.951636	0.03502	0.461931
mmu-miR-15a-5p	154.003	106.66	138.002	156.132	167.876	128.086	84.9734	106.92	0.533533	0.0374164	0.482063
mmu-miR-24-3p	4299.14	5323.27	3899.53	4488.79	4509.1	4314.16	6305.02	5350.64	-0.29294	0.0397224	0.493113
mmu-miR-18a-5p	548.705	695.995	453.434	368.025	824.655	611.318	543.83	932.837	-0.352315	0.0414264	0.493113
mmu-miR-450b-3p	0	3.49026	0	0	0	5.82208	0	4.64869	-4.83061	0.0472337	0.493113
mmu-miR-30c-1-3p	51.8317	81.1022	74.9151	33.4568	47.1232	104.797	59.4814	79.0277	-0.658905	0.0472394	0.493113
mmu-miR-574-3p	28.6412	13.4445	39.429	11.1523	35.3424	23.2883	0	17.0452	1.04108	0.047326	0.493113
mmu-miR-700-5p	0	4.38201	0	0	0	0	8.49734	4.64869	-4.84741	0.0477965	0.493113
mmu-miR-22-3p	10795.5	9009.05	9687.71	11392	11306.6	8325.57	10715.1	7986.45	0.271693	0.0478727	0.493113
mmu-miR-702-3p	4.15474	0	3.9429	5.57613	2.9452	0	0	0	4.65613	0.0491908	0.493113
mmu-miR-126a-3p	236.337	323.172	244.46	223.045	241.506	232.883	322.899	413.733	-0.454198	0.0505423	0.493113
mmu-miR-215-5p	0	3.49026	0	0	0	5.82208	0	4.64869	-4.82857	0.0509274	0.493113
mmu-miR-26a-5p	36762.7	31006.1	40564.6	44854.4	24869.2	37633.9	35484.9	19899.5	0.255911	0.0525444	0.493113
mmu-miR-195a-5p	8.30949	21.8164	7.8858	11.1523	5.89039	29.1104	25.492	10.8469	-1.32406	0.0526431	0.493113
mmu-miR-7663-3p	4.69915	0	0	11.1523	2.9452	0	0	0	4.63956	0.0537141	0.493113
mmu-miR-328-3p	1458.49	1173.4	1754.59	1260.21	1360.68	1158.59	1283.1	1078.5	0.313921	0.0538957	0.493113
mmu-miR-6418-3p	1.96346	0	0	0	5.89039	0	0	0	4.82933	0.0563963	0.493113
mmu-miR-1930-3p	1.96346	0	0	0	5.89039	0	0	0	4.82918	0.0565045	0.493113
mmu-miR-30a-3p	0.981732	7.87226	0	0	2.9452	5.82208	8.49734	9.29738	-2.44273	0.0579549	0.493113
mmu-miR-3061-3p	1.3143	7.35574	3.9429	0	0	5.82208	8.49734	7.74781	-2.46372	0.0582451	0.493113
mmu-miR-148a-5p	501.324	392.52	484.977	262.078	756.916	355.147	135.957	686.456	0.388684	0.0583465	0.493113
mmu-miR-1194	15.6372	27.7808	15.7716	22.3045	8.83559	40.7545	8.49734	34.0904	-1.10559	0.0585872	0.493113
mmu-miR-6897-5p	4.69915	0	0	11.1523	2.9452	0	0	0	4.63706	0.0601586	0.493113
mmu-miR-425-5p	644.789	489.205	701.837	758.354	474.177	477.41	509.84	480.364	0.336989	0.061506	0.493113
mmu-miR-106a-5p	328.44	422.593	276.003	217.469	491.848	366.791	288.909	612.077	-0.364693	0.0619046	0.493113
mmu-miR-669p-5p	62.936	91.776	39.429	66.9136	82.4655	75.687	84.9734	114.668	-0.546711	0.0623933	0.493113
mmu-miR-1958	16.8445	27.7967	27.6003	11.1523	11.7808	52.3987	0	30.9913	-0.923805	0.0625065	0.493113
mmu-miR-669a-5p	62.936	91.776	39.429	66.9136	82.4655	75.687	84.9734	114.668	-0.546837	0.0628202	0.493113
mmu-miR-501-3p	441.218	555.522	496.806	379.177	447.67	564.742	492.846	608.978	-0.340776	0.0633436	0.493113
mmu-miR-20b-5p	1318.15	1581.54	1072.47	964.671	1917.32	1374.01	1198.12	2172.49	-0.275178	0.0646757	0.493113
mmu-miR-1249-3p	196.738	154.733	232.631	239.774	117.808	180.484	212.433	71.2799	0.438662	0.06502	0.493113
mmu-miR-148a-3p	30888	26219	28609.7	20553.6	43500.6	23061.3	17521.5	38074.3	0.244373	0.0656516	0.493113
mmu-miR-129-5p	2.29603	9.0307	3.9429	0	2.9452	0	8.49734	18.5948	-1.92898	0.0663211	0.493113
mmu-miR-5104	20.8785	33.8377	19.7145	22.3045	20.6164	34.9325	16.9947	49.586	-0.872026	0.0669724	0.493113
mmu-miR-1943-3p	0	2.97373	0	0	0	5.82208	0	3.09913	-4.56465	0.0687913	0.493113
mmu-miR-7667-5p	114.469	168.835	126.173	117.099	100.137	87.3312	254.92	164.254	-0.499057	0.0707444	0.493113
mmu-miR-708-5p	0	2.97373	0	0	0	5.82208	0	3.09913	-4.56344	0.0707675	0.493113
mmu-miR-15a-3p	36.2879	21.4412	31.5432	39.0329	38.2876	34.9325	16.9947	12.3965	0.942809	0.0716497	0.493113
mmu-miR-29c-5p	11.1499	1.54956	7.8858	16.7284	8.83559	0	0	4.64869	1.75754	0.0719139	0.493113
mmu-miR-669e-5p	6.55786	20.4849	0	16.7284	2.9452	5.82208	50.984	4.64869	-1.53414	0.0720977	0.493113
mmu-miR-125a-3p	0	5.66489	0	0	0	0	16.9947	0	-4.76156	0.0744073	0.502703
mmu-miR-298-3p	0	2.97373	0	0	0	5.82208	0	3.09913	-4.56049	0.0755225	0.503116
mmu-miR-1981-5p	237.706	181.252	220.803	200.741	291.575	163.018	152.952	227.786	0.386418	0.076672	0.503116
mmu-miR-17-3p	226.333	291.855	193.202	211.893	273.903	250.349	271.915	353.3	-0.367135	0.077991	0.503116
mmu-miR-221-3p	1622.47	1943.62	1234.13	1221.17	2412.12	1781.56	1461.54	2587.77	-0.289228	0.0781011	0.503116
mmu-miR-378a-3p	6330.35	7454.7	6750.25	4745.29	7495.53	8575.92	5676.22	8111.96	-0.237829	0.0796456	0.507168
mmu-miR-378d	14253.8	16825.9	18133.4	10031.5	14596.4	22741	11887.8	15848.9	-0.229705	0.0806305	0.507606
mmu-miR-125b-2-3p	4.48731	0	7.8858	5.57613	0	0	0	0	4.05584	0.0817658	0.508969
mmu-miR-669d-5p	9.62379	1.03304	11.8287	11.1523	5.89039	0	0	3.09913	2.04964	0.0835745	0.514448
mmu-miR-615-3p	2.29603	0	3.9429	0	2.9452	0	0	0	4.32564	0.0871825	0.525752
mmu-miR-5132-5p	2.29603	0	3.9429	0	2.9452	0	0	0	4.32532	0.0880519	0.525752
mmu-miR-8118	4.92463	11.6292	11.8287	0	2.9452	11.6442	0	23.2434	-1.50521	0.088258	0.525752
mmu-miR-92a-3p	5488.95	6438.81	4376.62	4856.81	7233.4	5426.18	6007.62	7882.63	-0.244699	0.0915922	0.539809
mmu-miR-8114	13.6578	25.041	3.9429	22.3045	14.726	23.2883	25.492	26.3426	-0.941023	0.0929561	0.542081
mmu-miR-7652-3p	0	2.06608	0	0	0	0	0	6.19825	-4.31851	0.0972168	0.551652
mmu-miR-298-5p	395.905	489.651	567.778	340.144	279.794	791.803	263.417	413.733	-0.31922	0.0993959	0.551652
mmu-miR-23a-3p	48.4036	70.4751	27.6003	55.7613	61.8491	58.2208	67.9787	85.2259	-0.548819	0.100158	0.551652
mmu-miR-5099	56.9752	83.0859	55.2006	89.2181	26.5068	81.5091	127.46	40.2886	-0.5571	0.101	0.551652
mmu-miR-455-5p	28.6482	44.7427	15.7716	61.3374	8.83559	29.1104	84.9734	20.1443	-0.753309	0.101055	0.551652
mmu-miR-99b-3p	0	3.34897	0	0	0	0	8.49734	1.54956	-4.26636	0.101568	0.551652
mmu-miR-7036b-5p	0	3.34897	0	0	0	0	8.49734	1.54956	-4.26636	0.101568	0.551652
mmu-miR-7668-5p	0	2.45721	0	0	0	5.82208	0	1.54956	-4.23723	0.103991	0.557115
mmu-miR-350-3p	73.9949	101.855	67.0293	72.4897	82.4655	98.9753	93.4707	113.118	-0.466188	0.104585	0.557115
mmu-miR-196b-5p	0	3.34897	0	0	0	0	8.49734	1.54956	-4.2532	0.111442	0.58799
mmu-miR-185-5p	1052.7	1281.07	1447.05	942.366	768.697	2002.8	943.204	897.197	-0.248069	0.125505	0.653716
mmu-miR-3061-5p	11.4825	2.97373	11.8287	16.7284	5.89039	5.82208	0	3.09913	1.42724	0.127252	0.653716
mmu-miR-3076-3p	1.85871	6.3227	0	5.57613	0	5.82208	8.49734	4.64869	-2.21196	0.127896	0.653716
mmu-miR-18a-3p	100.818	137.854	59.1435	72.4897	170.821	81.5091	110.465	221.587	-0.441455	0.129497	0.653716
mmu-miR-141-3p	29.3838	48.0158	7.8858	39.0329	41.2328	46.5766	50.984	46.4869	-0.615868	0.129799	0.653716
mmu-miR-100-5p	43.1877	10.1882	3.9429	122.675	2.9452	5.82208	16.9947	7.74781	1.0862	0.131503	0.656331
mmu-let-7i-3p	118.244	92.2757	90.6867	122.675	141.369	75.687	101.968	99.172	0.398591	0.136964	0.672529
mmu-miR-1198-3p	31.6184	16.2769	63.0864	11.1523	20.6164	23.2883	8.49734	17.0452	0.766557	0.137176	0.672529
mmu-miR-126b-5p	0.981732	0	0	0	2.9452	0	0	0	3.88481	0.145825	0.700506
mmu-miR-3058-5p	0.981732	0	0	0	2.9452	0	0	0	3.88481	0.145825	0.700506
mmu-miR-7683-5p	95.5544	121.358	106.458	94.7942	85.4107	93.1533	84.9734	185.948	-0.444142	0.146676	0.700506
mmu-miR-363-3p	460.692	551.987	378.519	379.177	624.382	489.055	492.846	674.06	-0.257923	0.14823	0.701875
mmu-miR-190b-5p	6.66262	1.03304	0	11.1523	8.83559	0	0	3.09913	1.90246	0.152181	0.710877
mmu-miR-5114	12.0246	3.61565	15.7716	5.57613	14.726	0	0	10.8469	1.05344	0.152697	0.710877
mmu-miR-669l-5p	8.41424	15.8858	7.8858	5.57613	11.7808	17.4662	8.49734	21.6939	-0.910018	0.155029	0.71283
mmu-miR-7015-3p	20.7737	9.81296	19.7145	27.8807	14.726	11.6442	8.49734	9.29738	0.888402	0.156284	0.71283
mmu-miR-671-3p	403.585	487.459	496.806	239.774	474.177	564.742	373.883	523.752	-0.270541	0.161374	0.71283
mmu-miR-92b-3p	17142.7	19914.1	17743.1	15769.3	17915.6	19899.9	18218.3	21624.1	-0.215238	0.161963	0.71283
mmu-miR-222-3p	399.394	336.678	272.06	289.959	636.163	203.773	356.888	449.373	0.276308	0.163396	0.71283
mmu-miR-7670-3p	0.981732	0	0	0	2.9452	0	0	0	3.86124	0.164047	0.71283
mmu-miR-127-3p	3.17301	0	3.9429	5.57613	0	0	0	0	3.52117	0.165694	0.71283
mmu-miR-155-5p	33804.2	37898.3	35975	23598.2	41839.5	38984.6	30913.3	43796.8	-0.18955	0.16641	0.71283
mmu-miR-188-3p	3.17301	0	3.9429	5.57613	0	0	0	0	3.51968	0.167152	0.71283
mmu-miR-3472	3.17301	0	3.9429	5.57613	0	0	0	0	3.51895	0.167868	0.71283
mmu-miR-26a-2-3p	48.9913	35.8093	74.9151	27.8807	44.178	75.687	8.49734	23.2434	0.555161	0.168129	0.71283
mmu-miR-449a-5p	19.2133	13.0375	7.8858	5.57613	44.178	5.82208	8.49734	24.793	0.71096	0.168557	0.71283
mmu-miR-3473e	3.71742	0	0	11.1523	0	0	0	0	3.48451	0.174377	0.720593
mmu-miR-542-5p	3.71742	0	0	11.1523	0	0	0	0	3.48394	0.174717	0.720593
mmu-miR-541-5p	0	2.83245	0	0	0	0	8.49734	0	-3.8351	0.175034	0.720593
mmu-miR-466f	6.22296	2.06608	3.9429	0	14.726	0	0	6.19825	1.38261	0.178145	0.720593
mmu-miR-5116	1.3143	5.80618	3.9429	0	0	5.82208	8.49734	3.09913	-2.03337	0.178243	0.720593
mmu-miR-34a-3p	0	1.94069	0	0	0	5.82208	0	0	-3.79624	0.179498	0.720593
mmu-miR-1969	0	1.94069	0	0	0	5.82208	0	0	-3.79624	0.179498	0.720593
mmu-miR-455-3p	6.99519	14.5861	3.9429	11.1523	5.89039	17.4662	16.9947	9.29738	-1.02598	0.182859	0.728066
mmu-miR-193a-3p	0.981732	8.65452	0	0	2.9452	17.4662	8.49734	0	-2.00511	0.185175	0.728066
mmu-miR-5615-5p	1.3143	4.89853	3.9429	0	0	0	8.49734	6.19825	-1.87736	0.185516	0.728066
mmu-miR-1187	25.9102	36.8105	23.6574	33.4568	20.6164	52.3987	25.492	32.5408	-0.601928	0.186616	0.728066
mmu-miR-24-1-5p	20.5459	9.56312	15.7716	22.3045	23.5616	11.6442	0	17.0452	0.739707	0.1895	0.730102
mmu-miR-182-5p	249.136	301.846	212.917	184.012	350.478	232.883	212.433	460.22	-0.27738	0.19036	0.730102
mmu-miR-203-5p	0	2.83245	0	0	0	0	8.49734	0	-3.79855	0.19135	0.730102
mmu-let-7i-5p	53564.3	46235.7	64766.1	48361.8	47564.9	45773.2	43395.9	49538	0.199147	0.192533	0.730102
mmu-miR-6957-3p	3.27777	0.516521	3.9429	0	5.89039	0	0	1.54956	2.10455	0.193727	0.730102
mmu-miR-704	0	1.03304	0	0	0	0	0	3.09913	-3.44428	0.195588	0.730915
mmu-miR-3103-3p	3.27777	0.516521	3.9429	0	5.89039	0	0	1.54956	2.10764	0.196748	0.730915
mmu-miR-96-5p	44.2465	66.343	31.5432	33.4568	67.7395	58.2208	67.9787	72.8294	-0.453216	0.197901	0.730915
mmu-miR-10a-5p	3111.26	2742.46	4037.53	2024.14	3272.11	3353.52	1656.98	3216.89	0.186079	0.200735	0.736473
mmu-miR-19b-3p	4321.97	4955.91	3919.24	4354.96	4691.7	5298.09	5106.9	4462.74	-0.194186	0.202778	0.739071
mmu-let-7b-5p	861.388	746.722	918.696	1176.56	488.903	512.343	1283.1	444.724	0.272033	0.210123	0.754582
mmu-miR-326-3p	13.3389	5.55634	19.7145	5.57613	14.726	5.82208	0	10.8469	0.885577	0.213218	0.754582
mmu-miR-29c-3p	3.9429	6.98051	11.8287	0	0	11.6442	0	9.29738	-1.24204	0.213421	0.754582
mmu-miR-92a-2-5p	7.43251	16.5109	7.8858	5.57613	8.83559	11.6442	25.492	12.3965	-0.884969	0.214027	0.754582
mmu-let-7g-3p	4.2595	1.03304	3.9429	0	8.83559	0	0	3.09913	1.70537	0.214054	0.754582
mmu-miR-669b-5p	4.80391	1.03304	0	5.57613	8.83559	0	0	3.09913	1.70107	0.217733	0.754582
mmu-miR-8091	0	1.03304	0	0	0	0	0	3.09913	-3.42008	0.21827	0.754582
mmu-miR-3066-3p	10.8174	4.00678	3.9429	16.7284	11.7808	5.82208	0	6.19825	1.05782	0.21908	0.754582
mmu-miR-29b-1-5p	5.78564	13.3032	0	5.57613	11.7808	17.4662	8.49734	13.9461	-0.998391	0.219292	0.754582
mmu-miR-504-5p	3.92693	10.4708	0	0	11.7808	17.4662	0	13.9461	-1.07203	0.225289	0.761322
mmu-miR-7661-3p	17.7055	12.6454	15.7716	16.7284	20.6164	11.6442	16.9947	9.29738	0.742415	0.225996	0.761322
mmu-miR-374b-5p	1143.86	1000.37	1013.33	1092.92	1325.34	844.201	807.247	1349.67	0.200007	0.226349	0.761322
mmu-miR-143-3p	15.603	24.1511	0	5.57613	41.2328	5.82208	0	66.6312	-0.679575	0.229001	0.761322
mmu-miR-574-5p	142.68	123.855	138.002	184.012	106.027	116.442	186.941	68.1808	0.319075	0.229091	0.761322
mmu-miR-3470a	7.32775	1.03304	7.8858	11.1523	2.9452	0	0	3.09913	1.50995	0.230745	0.761322
mmu-miR-223-3p	14.9881	4.89853	19.7145	22.3045	2.9452	0	8.49734	6.19825	0.964877	0.231728	0.761322
mmu-miR-320-3p	459.629	544.669	579.607	345.72	453.56	634.607	543.83	455.571	-0.214503	0.232244	0.761322
mmu-miR-200b-3p	207.719	162.422	193.202	262.078	167.876	186.307	144.455	156.506	0.268534	0.234564	0.764402
mmu-let-7c-5p	3975.84	3367.21	4632.91	5341.93	1952.67	3004.19	5064.41	2033.03	0.213013	0.241508	0.78243
mmu-miR-3074-5p	175.543	118.071	220.803	217.469	88.3559	163.018	59.4814	131.713	0.329562	0.248401	0.795591
mmu-miR-467d-3p	27.7666	35.3714	31.5432	22.3045	29.452	23.2883	25.492	57.3338	-0.497959	0.248514	0.795591
mmu-miR-339-3p	119.925	143.219	114.344	139.403	106.027	192.129	110.465	127.064	-0.290812	0.249879	0.795591
mmu-miR-212-3p	8.52133	14.1791	0	16.7284	8.83559	0	25.492	17.0452	-0.805259	0.256045	0.810567
mmu-miR-296-3p	1649.38	1818.49	2519.51	1327.12	1101.5	2689.8	1402.06	1363.62	-0.165619	0.260073	0.818638
mmu-miR-128-1-5p	6.8881	11.4879	11.8287	0	8.83559	5.82208	8.49734	20.1443	-0.787285	0.263024	0.823251
mmu-miR-122-5p	2.6286	7.23035	7.8858	0	0	11.6442	8.49734	1.54956	-1.33069	0.266828	0.829457
mmu-miR-7649-5p	76.9697	92.7014	98.5726	55.7613	76.5751	69.8649	59.4814	148.758	-0.360225	0.268001	0.829457
mmu-let-7d-3p	2043.31	1820.19	2231.68	2163.54	1734.72	1787.38	2098.84	1574.36	0.169154	0.272586	0.838959
mmu-miR-5121	143.366	120.614	141.944	217.469	70.6847	110.619	195.439	55.7843	0.282259	0.280352	0.855287
mmu-miR-30a-5p	5.2572	8.40468	15.7716	0	0	17.4662	0	7.74781	-1.07709	0.280979	0.855287
mmu-miR-99a-5p	317.85	245.206	228.688	568.765	156.095	168.84	382.38	184.398	0.226706	0.283403	0.857954
mmu-miR-342-3p	544.908	490.969	512.577	574.341	547.807	622.962	518.338	331.606	0.221087	0.289008	0.866687
mmu-miR-1a-3p	3.71742	7.21445	0	11.1523	0	0	16.9947	4.64869	-1.38907	0.289762	0.866687
mmu-miR-32-3p	43.5062	30.864	55.2006	22.3045	53.0136	29.1104	16.9947	46.4869	0.39931	0.297921	0.866687
mmu-miR-135b-5p	8.41424	4.00678	7.8858	5.57613	11.7808	5.82208	0	6.19825	0.938003	0.299171	0.866687
mmu-miR-26b-5p	8264.08	7544.83	8323.47	9786.11	6682.65	7714.25	9287.59	5632.66	0.144715	0.302555	0.866687
mmu-miR-26b-3p	36.8323	47.6406	27.6003	44.609	38.2876	52.3987	42.4867	48.0364	-0.397771	0.30359	0.866687
mmu-miR-744-3p	10.815	19.7513	11.8287	0	20.6164	17.4662	16.9947	24.793	-0.598328	0.306503	0.866687
mmu-miR-151-5p	16.8125	12.0044	3.9429	11.1523	35.3424	5.82208	8.49734	21.6939	0.577489	0.307189	0.866687
mmu-miR-335-5p	1.3143	0	3.9429	0	0	0	0	0	2.71788	0.310443	0.866687
mmu-miR-6948-5p	1.3143	0	3.9429	0	0	0	0	0	2.71788	0.310443	0.866687
mmu-let-7f-2-3p	11.4802	23.7571	19.7145	0	14.726	34.9325	25.492	10.8469	-0.654021	0.31372	0.866687
mmu-miR-33-3p	3.92693	10.3295	0	0	11.7808	11.6442	8.49734	10.8469	-0.960436	0.313763	0.866687
mmu-miR-365-3p	10.9221	7.35574	3.9429	11.1523	17.6712	5.82208	8.49734	7.74781	0.790595	0.31551	0.866687
mmu-miR-7658-3p	1.85871	0	0	5.57613	0	0	0	0	2.68527	0.316398	0.866687
mmu-miR-20b-3p	1.85871	0	0	5.57613	0	0	0	0	2.68527	0.316398	0.866687
mmu-miR-6988-3p	7.66032	1.03304	11.8287	11.1523	0	0	0	3.09913	1.19776	0.317495	0.866687
mmu-miR-3068-5p	141.218	165.507	149.83	105.946	167.876	151.374	135.957	209.191	-0.236029	0.318668	0.866687
mmu-miR-150-5p	16047.6	15055.1	19379.4	15563	13200.4	18595.7	18209.8	8359.89	0.164671	0.320327	0.866687
mmu-miR-146b-3p	16.1793	7.62242	19.7145	11.1523	17.6712	5.82208	0	17.0452	0.662386	0.320445	0.866687
mmu-miR-363-5p	79.9491	90.7579	114.344	72.4897	53.0136	98.9753	84.9734	88.3251	-0.292675	0.321199	0.866687
mmu-miR-6948-3p	9.62379	6.71383	11.8287	11.1523	5.89039	11.6442	8.49734	0	0.983095	0.321252	0.866687
mmu-miR-324-3p	1.96346	0.516521	0	0	5.89039	0	0	1.54956	1.76812	0.325038	0.866687
mmu-miR-199a-3p	6.01345	1.03304	3.9429	11.1523	2.9452	0	0	3.09913	1.21553	0.325844	0.866687
mmu-miR-199b-3p	6.01345	1.03304	3.9429	11.1523	2.9452	0	0	3.09913	1.21608	0.325891	0.866687
mmu-miR-1668	1.3143	0	3.9429	0	0	0	0	0	2.6884	0.327541	0.866687
mmu-miR-1b-5p	1.3143	0	3.9429	0	0	0	0	0	2.68785	0.327851	0.866687
mmu-miR-677-5p	1.3143	0	3.9429	0	0	0	0	0	2.68661	0.328528	0.866687
mmu-miR-3068-3p	94.6432	108.995	90.6867	72.4897	120.753	93.1533	50.984	182.848	-0.276321	0.33189	0.870056
mmu-miR-30b-5p	539.216	463.72	552.006	479.547	586.094	506.521	314.401	570.239	0.220272	0.332945	0.870056
mmu-miR-935	1.85871	0	0	5.57613	0	0	0	0	2.65177	0.334639	0.870377
mmu-miR-19b-1-5p	0.981732	3.49026	0	0	2.9452	5.82208	0	4.64869	-1.3591	0.341006	0.871826
mmu-miR-7667-3p	20.4388	14.8687	23.6574	11.1523	26.5068	29.1104	0	15.4956	0.511513	0.342578	0.871826
mmu-miR-23b-3p	27.7529	30.2071	11.8287	39.0329	32.3972	11.6442	16.9947	61.9825	-0.420189	0.346392	0.871826
mmu-miR-146a-5p	28502.4	29601.2	48533.2	22416	14558.1	40626.5	26401.2	21776	-0.186934	0.348901	0.871826
mmu-miR-139-3p	26.4546	23.4587	19.7145	39.0329	20.6164	11.6442	50.984	7.74781	0.54992	0.34901	0.871826
mmu-miR-7a-1-3p	71.013	62.776	59.1435	39.0329	114.863	81.5091	33.9893	72.8294	0.295434	0.349667	0.871826
mmu-miR-1945	4.69915	7.35574	0	11.1523	2.9452	5.82208	8.49734	7.74781	-0.970213	0.351091	0.871826
mmu-miR-101a-5p	1.96346	0.516521	0	0	5.89039	0	0	1.54956	1.75944	0.357696	0.871826
mmu-miR-1941-5p	0	0.516521	0	0	0	0	0	1.54956	-2.60683	0.358979	0.871826
mmu-miR-300-3p	0	0.516521	0	0	0	0	0	1.54956	-2.60683	0.358979	0.871826
mmu-miR-652-5p	0	0.516521	0	0	0	0	0	1.54956	-2.60683	0.358979	0.871826
mmu-miR-145a-3p	0	0.516521	0	0	0	0	0	1.54956	-2.60683	0.358979	0.871826
mmu-miR-106b-3p	2079.83	2300.25	2018.77	1511.13	2709.58	2101.77	1826.93	2972.06	-0.15121	0.365448	0.871826
mmu-miR-7012-5p	0	0.516521	0	0	0	0	0	1.54956	-2.59412	0.368047	0.871826
mmu-miR-486a-3p	0	0.516521	0	0	0	0	0	1.54956	-2.59363	0.368386	0.871826
mmu-miR-466k	16.7237	12.6295	15.7716	16.7284	17.6712	0	25.492	12.3965	0.556646	0.369027	0.871826
mmu-miR-1198-5p	1126.57	1017.84	1470.7	931.214	977.806	1315.79	815.744	921.99	0.140359	0.369354	0.871826
mmu-miR-1949	243.843	231.996	268.117	295.535	167.876	244.527	339.893	111.569	0.197648	0.369522	0.871826
mmu-miR-3084-5p	2.29603	6.3227	3.9429	0	2.9452	5.82208	8.49734	4.64869	-1.12207	0.370669	0.871826
mmu-miR-23a-5p	15.8468	11.3784	15.7716	11.1523	20.6164	23.2883	0	10.8469	0.555096	0.371237	0.871826
mmu-miR-6238	131.405	148.815	173.488	211.893	8.83559	215.417	212.433	18.5948	-0.268305	0.372309	0.871826
mmu-miR-543-3p	0	0.516521	0	0	0	0	0	1.54956	-2.58688	0.372937	0.871826
mmu-miR-16-1-3p	379.479	337.166	394.29	278.807	465.341	256.171	288.909	466.418	0.172469	0.373727	0.871826
mmu-miR-1981-3p	3.27777	1.03304	3.9429	0	5.89039	0	0	3.09913	1.24348	0.375252	0.871826
mmu-miR-598-3p	1.85871	3.86549	0	5.57613	0	0	8.49734	3.09913	-1.47035	0.379222	0.871826
mmu-miR-25-5p	235.934	275.625	216.86	172.86	318.081	273.638	246.423	306.813	-0.200226	0.381397	0.871826
mmu-miR-9-3p	1.3143	2.97373	3.9429	0	0	5.82208	0	3.09913	-1.43956	0.382669	0.871826
mmu-miR-1943-5p	26.4546	17.1687	19.7145	39.0329	20.6164	17.4662	16.9947	17.0452	0.463351	0.386666	0.871826
mmu-let-7a-1-3p	618.835	549.953	654.522	568.765	633.217	500.699	467.353	681.808	0.155822	0.387061	0.871826
mmu-let-7c-2-3p	618.835	549.953	654.522	568.765	633.217	500.699	467.353	681.808	0.155858	0.387207	0.871826
mmu-miR-3473d	46.1029	40.4262	39.429	22.3045	76.5751	52.3987	25.492	43.3878	0.348469	0.387421	0.871826
mmu-miR-328-5p	3.27777	11.1117	3.9429	0	5.89039	23.2883	8.49734	1.54956	-1.00584	0.388011	0.871826
mmu-miR-7649-3p	117.829	133.927	141.944	61.3374	150.205	133.908	67.9787	199.894	-0.220767	0.38943	0.871826
mmu-miR-1291	69.1068	95.5732	63.0864	105.946	38.2876	87.3312	169.947	29.4417	-0.288586	0.390971	0.871826
mmu-miR-652-3p	137.66	111.949	161.659	139.403	111.918	133.908	93.4707	108.469	0.237605	0.392468	0.871826
mmu-miR-30d-5p	8735.08	9544.79	10042.6	8893.93	7268.75	11644.2	9635.98	7354.22	-0.114962	0.394236	0.871826
mmu-miR-148b-5p	122.742	103.469	126.173	94.7942	147.26	133.908	50.984	125.515	0.223975	0.394468	0.871826
mmu-miR-1955-3p	2.29603	0.516521	3.9429	0	2.9452	0	0	1.54956	1.37854	0.395141	0.871826
mmu-miR-7648-3p	2.84044	0.516521	0	5.57613	2.9452	0	0	1.54956	1.36795	0.399422	0.871826
mmu-miR-345-5p	5.13648	1.54956	3.9429	5.57613	5.89039	0	0	4.64869	1.07899	0.401653	0.871826
mmu-miR-1191a	31.7846	38.8616	11.8287	33.4568	50.0684	29.1104	25.492	61.9825	-0.342404	0.402311	0.871826
mmu-miR-497a-5p	11.8151	4.00678	15.7716	16.7284	2.9452	5.82208	0	6.19825	0.734306	0.403188	0.871826
mmu-miR-146a-3p	12.2524	13.5699	19.7145	11.1523	5.89039	17.4662	0	23.2434	-0.574738	0.403457	0.871826
mmu-miR-3066-5p	8.20473	9.29644	7.8858	16.7284	0	11.6442	8.49734	7.74781	-0.72384	0.406635	0.871826
mmu-miR-450b-5p	16.8468	20.4082	19.7145	27.8807	2.9452	34.9325	16.9947	9.29738	-0.527905	0.407062	0.871826
mmu-miR-1190	3.27777	1.03304	3.9429	0	5.89039	0	0	3.09913	1.31054	0.407586	0.871826
mmu-miR-142a-5p	16270.2	15025.5	15259	16722.8	16828.9	15294.6	14521.9	15260.1	0.113631	0.412147	0.872868
mmu-miR-301a-3p	11.4825	5.43095	11.8287	16.7284	5.89039	11.6442	0	4.64869	0.745043	0.416474	0.872868
mmu-miR-6973a-3p	2.84044	0.516521	0	5.57613	2.9452	0	0	1.54956	1.40576	0.416613	0.872868
mmu-miR-365-2-5p	2.29603	0.516521	3.9429	0	2.9452	0	0	1.54956	1.4266	0.416782	0.872868
mmu-miR-500-5p	2.29603	0.516521	3.9429	0	2.9452	0	0	1.54956	1.42847	0.417611	0.872868
mmu-miR-8105	2.84044	0.516521	0	5.57613	2.9452	0	0	1.54956	1.41422	0.42041	0.872868
mmu-miR-6537-3p	10.8174	5.03982	3.9429	16.7284	11.7808	5.82208	0	9.29738	0.647622	0.420571	0.872868
mmu-miR-6546-5p	25.9079	20.1106	31.5432	16.7284	29.452	0	33.9893	26.3426	0.446561	0.420689	0.872868
mmu-miR-140-5p	1594.71	1776.96	1758.53	1499.98	1525.61	2026.08	1962.88	1341.92	-0.122171	0.424854	0.872868
mmu-miR-149-5p	46.2672	46.2764	35.4861	100.37	2.9452	17.4662	93.4707	27.8921	-0.343383	0.425028	0.872868
mmu-miR-676-5p	15.8491	7.49703	7.8858	27.8807	11.7808	11.6442	0	10.8469	0.590592	0.425405	0.872868
mmu-miR-181c-3p	48.1076	41.2683	31.5432	89.2181	23.5616	34.9325	76.476	12.3965	0.34068	0.427149	0.873212
mmu-miR-140-3p	5050.09	4617.7	4522.51	6401.4	4226.36	4203.54	5327.83	4321.73	0.110241	0.429123	0.874022
mmu-miR-7059-5p	2.29603	4.13217	3.9429	0	2.9452	0	0	12.3965	-1.01177	0.440776	0.892263
mmu-miR-20a-3p	3.61033	5.55634	7.8858	0	2.9452	5.82208	0	10.8469	-0.865658	0.442545	0.892263
mmu-miR-219a-5p	6.11821	4.38201	3.9429	5.57613	8.83559	0	8.49734	4.64869	0.749547	0.44291	0.892263
mmu-miR-130b-3p	84.3726	73.3712	74.9151	78.0658	100.137	104.797	42.4867	72.8294	0.230679	0.448475	0.89819
mmu-miR-148b-3p	880.322	959.822	883.21	897.757	859.998	1117.84	858.231	903.395	-0.121948	0.449546	0.89819
mmu-miR-1839-3p	9.29122	12.7708	7.8858	11.1523	8.83559	5.82208	16.9947	15.4956	-0.528759	0.450717	0.89819
mmu-miR-1934-3p	5.90637	3.86549	11.8287	0	5.89039	0	8.49734	3.09913	0.869038	0.453448	0.900394
mmu-miR-219a-1-3p	226.41	254.243	260.232	195.165	223.835	209.595	280.412	272.723	-0.161186	0.457487	0.901509
mmu-let-7a-5p	45395.6	41105.5	56777.8	47386	32023.1	46180.7	44585.5	32550.1	0.120719	0.457747	0.901509
mmu-miR-32-5p	841.62	914.418	808.295	635.679	1080.89	919.888	679.787	1143.58	-0.120218	0.460976	0.901509
mmu-miR-186-5p	1954.58	2094.99	2018.77	1907.04	1937.94	2101.77	2030.86	2152.34	-0.101961	0.465173	0.901509
mmu-miR-181b-5p	953.985	1069.54	678.179	1438.64	745.135	768.514	1716.46	723.646	-0.125348	0.46679	0.901509
mmu-miR-202-5p	1.96346	2.83245	0	0	5.89039	0	8.49734	0	1.20858	0.468218	0.901509
mmu-miR-92a-1-5p	457.23	504.974	421.891	340.144	609.656	395.901	441.861	677.159	-0.133627	0.468601	0.901509
mmu-miR-486b-5p	7.09994	8.65546	3.9429	5.57613	11.7808	5.82208	0	20.1443	-0.526891	0.469602	0.901509
mmu-miR-8112	4.15474	1.03304	3.9429	5.57613	2.9452	0	0	3.09913	1.0259	0.469934	0.901509
mmu-miR-486a-5p	7.09994	8.65546	3.9429	5.57613	11.7808	5.82208	0	20.1443	-0.526281	0.470844	0.901509
mmu-miR-7219-3p	6.45078	10.7206	7.8858	5.57613	5.89039	17.4662	8.49734	6.19825	-0.596325	0.471909	0.901509
mmu-miR-1946b	47.3148	61.2555	35.4861	44.609	61.8491	17.4662	93.4707	72.8294	-0.25519	0.473698	0.901538
mmu-miR-1306-3p	12.9016	15.3852	15.7716	11.1523	11.7808	29.1104	0	17.0452	-0.420681	0.475778	0.901538
mmu-miR-351-5p	76.0086	68.2977	94.6297	89.2181	44.178	98.9753	76.476	29.4417	0.233534	0.476806	0.901538
mmu-miR-19a-3p	964.596	1047.12	828.009	1076.19	989.586	1146.95	1002.69	991.72	-0.123896	0.480032	0.903959
mmu-miR-152-3p	12.9903	18.9849	3.9429	5.57613	29.452	17.4662	8.49734	30.9913	-0.395704	0.482473	0.903959
mmu-miR-484	2812.4	3013.21	2949.29	2124.51	3363.42	3283.65	2821.12	2934.87	-0.11087	0.482982	0.903959
mmu-miR-181d-5p	191.046	193.198	138.002	379.177	55.9588	151.374	339.893	88.3251	-0.168218	0.485594	0.905788
mmu-miR-18b-5p	160.468	177.605	165.602	144.979	170.821	139.73	169.947	223.137	-0.168106	0.489067	0.909204
mmu-miR-10b-5p	100.983	69.7396	161.659	105.946	35.3424	93.1533	50.984	65.0816	0.22773	0.49242	0.912378
mmu-miR-3569-3p	0.981732	2.97373	0	0	2.9452	5.82208	0	3.09913	-1.02904	0.497921	0.919494
mmu-miR-185-3p	22.0857	26.7477	31.5432	11.1523	23.5616	40.7545	8.49734	30.9913	-0.322271	0.500388	0.920712
mmu-miR-7094-3p	0.981732	2.97373	0	0	2.9452	5.82208	0	3.09913	-1.07953	0.50193	0.920712
mmu-miR-2137	3.17301	5.28966	3.9429	5.57613	0	5.82208	8.49734	1.54956	-0.874033	0.504074	0.920712
mmu-miR-187-3p	3.61033	9.53038	7.8858	0	2.9452	0	25.492	3.09913	-0.738788	0.505228	0.920712
mmu-miR-191-5p	64893.6	61764.7	80589	67448.9	46643.1	84193.1	58759.1	42341.8	0.0917159	0.508824	0.924225
mmu-miR-409-3p	1.3143	3.34897	3.9429	0	0	0	8.49734	1.54956	-1.05938	0.515643	0.933549
mmu-miR-7032-3p	6.55553	4.5233	7.8858	0	11.7808	5.82208	0	7.74781	0.55406	0.518406	0.934508
mmu-miR-1936	1.3143	2.06608	3.9429	0	0	0	0	6.19825	-1.14551	0.519546	0.934508
mmu-miR-200c-3p	746.29	721.08	1013.33	568.765	656.779	1036.33	654.295	472.617	0.110776	0.527607	0.94052
mmu-miR-467b-5p	31.8006	42.4277	23.6574	33.4568	38.2876	17.4662	67.9787	41.8382	-0.269513	0.52762	0.94052
mmu-miR-34c-5p	9.50306	11.8631	0	16.7284	11.7808	0	16.9947	18.5948	-0.457492	0.527981	0.94052
mmu-miR-708-3p	0.981732	2.06608	0	0	2.9452	0	0	6.19825	-0.999352	0.53426	0.945643
mmu-miR-222-5p	14.5484	16.261	23.6574	11.1523	8.83559	11.6442	16.9947	20.1443	-0.367893	0.534656	0.945643
mmu-miR-27a-3p	4468.09	4760.2	4278.05	4511.09	4615.12	4535.4	5217.36	4527.82	-0.0861922	0.536671	0.945643
mmu-miR-1930-5p	4.48731	1.94069	7.8858	5.57613	0	5.82208	0	0	0.99669	0.537685	0.945643
mmu-miR-5129-3p	0.981732	4.77314	0	0	2.9452	5.82208	8.49734	0	-1.02692	0.543533	0.946667
mmu-miR-3112-5p	2.9452	1.03304	0	0	8.83559	0	0	3.09913	1.38302	0.548602	0.946667
mmu-miR-872-3p	104.72	96.3143	118.287	78.0658	117.808	104.797	84.9734	99.172	0.160824	0.552551	0.946667
mmu-miR-669o-5p	14.43	14.1791	3.9429	33.4568	5.89039	0	25.492	17.0452	-0.39221	0.554005	0.946667
mmu-miR-30b-3p	115.975	129.809	126.173	89.2181	132.534	168.84	76.476	144.109	-0.162512	0.556265	0.946667
mmu-miR-330-5p	23.9284	33.2885	19.7145	16.7284	35.3424	23.2883	42.4867	34.0904	-0.267363	0.559089	0.946667
mmu-miR-467e-5p	57.1527	73.2421	31.5432	78.0658	61.8491	34.9325	127.46	57.3338	-0.197305	0.560552	0.946667
mmu-miR-199a-5p	1.3143	1.54956	3.9429	0	0	0	0	4.64869	-0.950303	0.561006	0.946667
mmu-miR-5130	4.48731	2.83245	7.8858	5.57613	0	0	8.49734	0	0.93353	0.562042	0.946667
mmu-miR-6994-3p	1.85871	1.54956	0	5.57613	0	0	0	4.64869	-0.948492	0.568497	0.946667
mmu-miR-1960	12.6897	6.58938	23.6574	5.57613	8.83559	5.82208	0	13.9461	0.454328	0.569212	0.946667
mmu-miR-674-5p	36.9347	50.3318	35.4861	22.3045	53.0136	46.5766	59.4814	44.9373	-0.221238	0.569727	0.946667
mmu-let-7f-1-3p	122.583	118.758	114.344	50.1852	203.219	104.797	110.465	141.01	0.152103	0.572946	0.946667
mmu-miR-8120	3.61033	6.3227	7.8858	0	2.9452	5.82208	8.49734	4.64869	-0.652706	0.574763	0.946667
mmu-miR-466m-5p	0.981732	2.06608	0	0	2.9452	0	0	6.19825	-0.991855	0.575856	0.946667
mmu-miR-669m-5p	0.981732	2.06608	0	0	2.9452	0	0	6.19825	-0.991844	0.575908	0.946667
mmu-miR-6966-3p	2.29603	1.94069	3.9429	0	2.9452	5.82208	0	0	0.907065	0.577601	0.946667
mmu-miR-29a-3p	10911.9	11609.7	8291.92	10265.7	14178.2	9874.25	9194.12	15760.6	-0.0834784	0.58006	0.946667
mmu-miR-1927	6.23894	2.06608	15.7716	0	2.9452	0	0	6.19825	0.817318	0.581008	0.946667
mmu-miR-1258-5p	3.17301	0.516521	3.9429	5.57613	0	0	0	1.54956	0.893497	0.584721	0.946667
mmu-miR-466j	3.17301	0.516521	3.9429	5.57613	0	0	0	1.54956	0.893497	0.584721	0.946667
mmu-miR-21a-5p	62606.3	65950.8	51857	63601.3	72360.6	56939.9	60467	80445.5	-0.0718531	0.585337	0.946667
mmu-miR-297c-5p	2.84044	1.94069	0	5.57613	2.9452	5.82208	0	0	0.888129	0.585384	0.946667
mmu-miR-664-3p	16.619	9.93835	15.7716	22.3045	11.7808	5.82208	8.49734	15.4956	0.361183	0.58777	0.946667
mmu-miR-877-3p	31.2402	29.0477	15.7716	27.8807	50.0684	29.1104	25.492	32.5408	0.243964	0.588073	0.946667
mmu-miR-18b-3p	28.1903	33.9304	15.7716	33.4568	35.3424	17.4662	42.4867	41.8382	-0.251474	0.591672	0.946667
mmu-miR-30f	1.96346	1.03304	0	0	5.89039	0	0	3.09913	0.868253	0.592131	0.946667
mmu-miR-3084-3p	1.3143	1.54956	3.9429	0	0	0	0	4.64869	-0.914836	0.592197	0.946667
mmu-miR-669c-5p	137.23	112.145	67.0293	312.263	32.3972	58.2208	237.925	40.2886	0.156922	0.592302	0.946667
mmu-miR-674-3p	542.321	566.36	603.264	596.646	427.054	547.275	620.306	531.5	-0.0929772	0.592893	0.946667
mmu-miR-466e-3p	14.0951	15.8699	7.8858	16.7284	17.6712	5.82208	16.9947	24.793	-0.294585	0.594477	0.946667
mmu-miR-466a-3p	14.0951	15.8699	7.8858	16.7284	17.6712	5.82208	16.9947	24.793	-0.294585	0.594477	0.946667
mmu-miR-712-5p	1.3143	1.54956	3.9429	0	0	0	0	4.64869	-0.910876	0.59566	0.946667
mmu-miR-532-3p	90.7003	77.3321	78.858	72.4897	120.753	52.3987	50.984	128.614	0.153394	0.596366	0.946667
mmu-miR-676-3p	15.9698	12.5041	19.7145	22.3045	5.89039	5.82208	25.492	6.19825	0.365418	0.603231	0.953809
mmu-miR-186-3p	2.84044	1.94069	0	5.57613	2.9452	5.82208	0	0	0.871622	0.604309	0.953809
mmu-miR-6911-3p	4.69915	3.61565	0	11.1523	2.9452	0	0	10.8469	-0.541675	0.609286	0.958932
mmu-miR-425-3p	24.1562	31.2383	23.6574	22.3045	26.5068	34.9325	33.9893	24.793	-0.246224	0.619344	0.960117
mmu-miR-5100	47.2307	38.2955	31.5432	83.642	26.5068	17.4662	67.9787	29.4417	0.204239	0.621983	0.960117
mmu-miR-29b-3p	317.997	339.389	268.117	267.654	418.218	285.282	280.412	452.472	-0.0958208	0.622233	0.960117
mmu-let-7j	8044.97	7505.57	9190.9	8882.78	6061.22	7714.25	8250.91	6551.55	0.0814987	0.628336	0.960117
mmu-miR-361-3p	1256	1187.87	1458.87	886.605	1422.53	931.533	994.188	1637.89	0.0879665	0.628465	0.960117
mmu-miR-671-5p	14.3206	22.333	19.7145	5.57613	17.6712	29.1104	25.492	12.3965	-0.278807	0.628742	0.960117
mmu-miR-423-3p	15523.8	14717.3	18267.5	12011	16292.8	15352.8	12389.1	16409.9	0.0656267	0.629885	0.960117
mmu-miR-701-5p	2.6286	0.516521	7.8858	0	0	0	0	1.54956	0.860041	0.631579	0.960117
mmu-miR-9-5p	81.038	101.255	106.458	83.642	53.0136	87.3312	169.947	46.4869	-0.146168	0.635095	0.960117
mmu-miR-33-5p	137.079	150.56	157.716	100.37	153.15	174.662	118.963	158.055	-0.114601	0.635345	0.960117
mmu-miR-669f-3p	6.66262	8.38878	0	11.1523	8.83559	5.82208	8.49734	10.8469	-0.401528	0.637125	0.960117
mmu-miR-1983	41.9665	46.092	39.429	33.4568	53.0136	40.7545	33.9893	63.5321	-0.173065	0.637842	0.960117
mmu-miR-3112-3p	4.15474	2.45721	3.9429	5.57613	2.9452	5.82208	0	1.54956	0.627025	0.63989	0.960117
mmu-miR-324-5p	7.53726	8.77991	7.8858	0	14.726	11.6442	8.49734	6.19825	0.371154	0.640766	0.960117
mmu-miR-7646-5p	5.03172	1.03304	3.9429	11.1523	0	0	0	3.09913	0.672475	0.64206	0.960117
mmu-miR-1953	4.15474	2.45721	3.9429	5.57613	2.9452	5.82208	0	1.54956	0.635173	0.642663	0.960117
mmu-miR-3060-3p	4.15474	2.45721	3.9429	5.57613	2.9452	5.82208	0	1.54956	0.635728	0.642848	0.960117
mmu-miR-1933-3p	2.84044	3.49026	0	5.57613	2.9452	5.82208	0	4.64869	-0.599807	0.644674	0.960117
mmu-miR-106b-5p	331.9	354.722	279.946	312.263	403.492	326.036	339.893	398.238	-0.0867264	0.649035	0.960117
mmu-miR-101a-3p	2248.77	2374.76	2077.91	2085.47	2582.94	2334.65	1843.92	2945.72	-0.0699244	0.649419	0.960117
mmu-miR-181a-1-3p	451.657	421.532	492.863	485.123	376.985	494.877	399.375	370.345	0.0824401	0.649488	0.960117
mmu-miR-6933-5p	8.41424	6.46399	7.8858	5.57613	11.7808	11.6442	0	7.74781	0.388068	0.649745	0.960117
mmu-miR-345-3p	27.2062	33.5551	23.6574	16.7284	41.2328	23.2883	33.9893	43.3878	-0.19531	0.652719	0.960117
mmu-miR-361-5p	269.973	252.105	279.946	211.893	318.081	302.748	152.952	300.615	0.0893012	0.654524	0.960117
mmu-miR-1938	0.981732	0.516521	0	0	2.9452	0	0	1.54956	0.83084	0.655098	0.960117
mmu-miR-7674-5p	0.981732	0.516521	0	0	2.9452	0	0	1.54956	0.83084	0.655098	0.960117
mmu-miR-466g	7.22067	8.01355	15.7716	0	5.89039	11.6442	0	12.3965	-0.379068	0.659082	0.96303
mmu-miR-7687-3p	2.6286	0.516521	7.8858	0	0	0	0	1.54956	0.836618	0.663179	0.96303
mmu-miR-107-3p	44.3902	29.2826	31.5432	78.0658	23.5616	5.82208	33.9893	48.0364	0.201244	0.664203	0.96303
mmu-miR-1955-5p	14.865	18.2017	15.7716	11.1523	17.6712	17.4662	16.9947	20.1443	-0.237802	0.664482	0.96303
mmu-miR-5621-3p	2.6286	0.516521	7.8858	0	0	0	0	1.54956	0.833576	0.667462	0.96303
mmu-miR-301a-5p	149.32	155.318	149.83	144.979	153.15	157.196	127.46	181.299	-0.101852	0.667785	0.96303
mmu-miR-28a-3p	228.424	231.772	287.832	211.893	185.547	261.994	186.941	246.38	-0.091256	0.670073	0.96303
mmu-miR-16-5p	4198.33	4391.77	3741.81	5018.52	3834.65	4168.61	5259.85	3746.84	-0.0620335	0.67269	0.96303
mmu-miR-34a-5p	488.398	454.73	607.207	401.481	456.506	390.079	450.359	523.752	0.081699	0.675415	0.96303
mmu-miR-1964-3p	574.98	541.551	650.579	429.362	644.998	448.3	441.861	734.493	0.0895118	0.675551	0.96303
mmu-miR-6943-3p	7.66032	3.86549	11.8287	11.1523	0	0	8.49734	3.09913	0.508871	0.67694	0.96303
mmu-miR-24-2-5p	614.509	653.723	611.15	552.037	680.341	588.03	705.279	667.862	-0.0701129	0.681261	0.96303
mmu-miR-7054-5p	0.981732	0.516521	0	0	2.9452	0	0	1.54956	0.822881	0.684883	0.96303
mmu-miR-500-3p	29.0809	21.9428	35.4861	22.3045	29.452	11.6442	16.9947	37.1895	0.18871	0.685479	0.96303
mmu-miR-125b-5p	32.4704	23.3501	15.7716	66.9136	14.726	17.4662	33.9893	18.5948	0.198629	0.686792	0.96303
mmu-miR-3474	10.273	16.3696	7.8858	11.1523	11.7808	5.82208	33.9893	9.29738	-0.284279	0.686798	0.96303
mmu-miR-362-5p	98.8116	102.03	114.344	61.3374	120.753	104.797	50.984	150.308	-0.107592	0.689981	0.96303
mmu-miR-7676-3p	2.29603	1.03304	3.9429	0	2.9452	0	0	3.09913	0.571352	0.697838	0.96303
mmu-miR-501-5p	0.981732	1.54956	0	0	2.9452	0	0	4.64869	-0.610787	0.703868	0.96303
mmu-miR-8103	7.43251	10.7047	7.8858	5.57613	8.83559	5.82208	16.9947	9.29738	-0.294303	0.706275	0.96303
mmu-miR-466c-5p	49.406	49.2987	23.6574	89.2181	35.3424	46.5766	59.4814	41.8382	-0.144956	0.706486	0.96303
mmu-miR-340-3p	63.8995	67.187	35.4861	50.1852	106.027	17.4662	101.968	82.1268	0.124677	0.707015	0.96303
mmu-miR-30e-5p	2261.45	2363.58	2227.74	2553.87	2002.73	2567.54	2600.18	1923.01	-0.0555522	0.708212	0.96303
mmu-miR-503-5p	53.1507	49.0956	63.0864	66.9136	29.452	93.1533	33.9893	20.1443	0.143678	0.709053	0.96303
mmu-miR-194-5p	235.255	210.316	228.688	262.078	214.999	203.773	169.947	257.227	0.0849639	0.709244	0.96303
mmu-miR-467c-5p	107.44	96.4097	106.458	89.2181	126.643	52.3987	84.9734	151.857	0.106692	0.709758	0.96303
mmu-miR-21b	5.78564	3.61565	0	5.57613	11.7808	0	0	10.8469	0.345267	0.712504	0.96303
mmu-miR-296-5p	126.553	143.36	98.5726	133.827	147.26	209.595	110.465	110.019	-0.099248	0.716278	0.96303
mmu-miR-322-5p	45.2649	56.9352	39.429	66.9136	29.452	87.3312	67.9787	15.4956	-0.149375	0.716608	0.96303
mmu-miR-7679-3p	0.981732	2.45721	0	0	2.9452	5.82208	0	1.54956	-0.632405	0.71781	0.96303
mmu-miR-297a-5p	0.981732	2.45721	0	0	2.9452	5.82208	0	1.54956	-0.632141	0.717844	0.96303
mmu-let-7f-5p	126143	119634	159313	116363	102752	140638	104509	113756	0.0627069	0.718061	0.96303
mmu-miR-1956	0.981732	2.45721	0	0	2.9452	5.82208	0	1.54956	-0.629444	0.718197	0.96303
mmu-let-7b-3p	23.9491	14.195	15.7716	50.1852	5.89039	11.6442	16.9947	13.9461	0.222112	0.719699	0.96303
mmu-miR-466d-3p	0.981732	1.54956	0	0	2.9452	0	0	4.64869	-0.608113	0.72092	0.96303
mmu-miR-1947-5p	19.6689	13.6953	15.7716	16.7284	26.5068	11.6442	0	29.4417	0.182496	0.721132	0.96303
mmu-miR-375-3p	0.981732	1.54956	0	0	2.9452	0	0	4.64869	-0.60803	0.721403	0.96303
mmu-miR-5107-3p	11.5873	8.01355	11.8287	11.1523	11.7808	11.6442	0	12.3965	0.250337	0.731806	0.974569
mmu-miR-421-3p	83.9512	86.2515	82.8009	83.642	85.4107	93.1533	67.9787	97.6224	-0.0937566	0.742991	0.982129
mmu-miR-5620-5p	1.3143	1.54956	3.9429	0	0	0	0	4.64869	-0.740983	0.744653	0.982129
mmu-miR-669a-3p	41.9688	40.487	31.5432	50.1852	44.178	11.6442	67.9787	41.8382	0.130523	0.745891	0.982129
mmu-miR-669o-3p	41.9688	40.487	31.5432	50.1852	44.178	11.6442	67.9787	41.8382	0.130288	0.745914	0.982129
mmu-miR-1843a-3p	45.3969	42.3341	78.858	27.8807	29.452	46.5766	50.984	29.4417	0.128227	0.747814	0.982129
mmu-miR-342-5p	99.6364	104.087	134.059	105.946	58.9039	87.3312	178.444	46.4869	0.0932404	0.751031	0.982129
mmu-miR-103-3p	1241.82	1213.61	1033.04	1349.42	1343.01	832.557	1147.14	1661.13	0.0556989	0.751368	0.982129
mmu-miR-29b-2-5p	1.85871	1.03304	0	5.57613	0	0	0	3.09913	-0.543726	0.754115	0.982129
mmu-miR-10a-3p	12.8856	18.5929	3.9429	11.1523	23.5616	23.2883	16.9947	15.4956	-0.187109	0.756294	0.982129
mmu-miR-466m-3p	8.41424	7.88816	7.8858	5.57613	11.7808	17.4662	0	6.19825	0.270935	0.756362	0.982129
mmu-miR-467d-5p	16.2887	14.5861	3.9429	39.0329	5.89039	17.4662	16.9947	9.29738	-0.221188	0.756984	0.982129
mmu-miR-6989-3p	3.27777	3.86549	3.9429	0	5.89039	0	8.49734	3.09913	0.372314	0.762226	0.982388
mmu-miR-195a-3p	16.9515	10.4708	19.7145	22.3045	8.83559	17.4662	0	13.9461	0.186457	0.7628	0.982388
mmu-miR-3074-1-3p	22.965	20.7675	23.6574	33.4568	11.7808	17.4662	33.9893	10.8469	0.164211	0.768104	0.982388
mmu-miR-188-5p	34.1262	32.2882	59.1435	16.7284	26.5068	34.9325	16.9947	44.9373	-0.123951	0.773826	0.982388
mmu-miR-15b-3p	6.8881	8.63863	11.8287	0	8.83559	5.82208	16.9947	3.09913	0.273494	0.775726	0.982388
mmu-miR-6911-5p	1.3143	2.83245	3.9429	0	0	0	8.49734	0	-0.526449	0.77597	0.982388
mmu-miR-434-3p	1.85871	1.94069	0	5.57613	0	5.82208	0	0	-0.526029	0.775998	0.982388
mmu-miR-7012-3p	1.85871	1.94069	0	5.57613	0	5.82208	0	0	-0.526029	0.775998	0.982388
mmu-miR-30e-3p	1046.42	1083.68	1111.9	1026.01	1001.37	1164.42	730.771	1355.87	-0.0491007	0.776466	0.982388
mmu-miR-139-5p	1010.47	1051.35	1151.33	1288.09	591.985	1152.77	1555.01	446.274	0.0479501	0.77689	0.982388
mmu-miR-203-3p	264.917	263.823	268.117	323.416	203.219	343.503	212.433	235.534	-0.0577565	0.782183	0.982388
mmu-miR-7024-5p	1.3143	1.94069	3.9429	0	0	5.82208	0	0	-0.505329	0.78527	0.982388
mmu-miR-872-5p	1065.96	1032.57	1234.13	691.44	1272.33	1164.42	713.776	1219.51	0.0418491	0.785309	0.982388
mmu-miR-1839-5p	818.882	779.336	847.724	925.638	683.286	832.557	764.76	740.691	0.0434617	0.786763	0.982388
mmu-miR-505-5p	10.1682	8.26339	7.8858	16.7284	5.89039	11.6442	8.49734	4.64869	0.221543	0.786885	0.982388
mmu-miR-212-5p	68.8471	66.3879	35.4861	100.37	70.6847	5.82208	118.963	74.379	0.0875029	0.787443	0.982388
mmu-miR-21a-3p	404.225	387.427	311.489	262.078	639.108	384.257	212.433	565.59	0.0519632	0.787994	0.982388
mmu-miR-210-3p	293.999	267.436	31.5432	117.099	733.354	46.5766	152.952	602.78	0.0644456	0.790262	0.982388
mmu-miR-6952-3p	3.27777	3.86549	3.9429	0	5.89039	0	8.49734	3.09913	0.340134	0.790876	0.982388
mmu-miR-15b-5p	950.826	977.799	875.324	819.691	1157.46	1030.51	773.258	1129.63	-0.0406025	0.796527	0.984049
mmu-let-7d-5p	13697.9	13305.4	16583.8	13901.3	10608.6	14741.5	14725.9	10448.7	0.0366469	0.797028	0.984049
mmu-miR-93-3p	16.3888	15.5106	19.7145	0	29.452	23.2883	0	23.2434	0.154219	0.797541	0.984049
mmu-miR-6240	8.95865	14.4607	3.9429	11.1523	11.7808	23.2883	16.9947	3.09913	-0.201134	0.802431	0.984085
mmu-miR-1249-5p	1.3143	1.94069	3.9429	0	0	5.82208	0	0	-0.497927	0.803766	0.984085
mmu-miR-22-5p	128.865	137.192	114.344	133.827	138.424	122.264	152.952	136.362	-0.0608089	0.805844	0.984085
mmu-miR-223-5p	21.3181	22.8336	15.7716	33.4568	14.726	17.4662	33.9893	17.0452	-0.134284	0.807675	0.984085
mmu-miR-1934-5p	21.8602	18.343	19.7145	22.3045	23.5616	23.2883	8.49734	23.2434	0.124065	0.810474	0.984085
mmu-miR-99b-5p	101.04	120.796	59.1435	217.469	26.5068	0	331.396	30.9913	0.0914182	0.810575	0.984085
mmu-miR-1950	1.3143	1.03304	3.9429	0	0	0	0	3.09913	-0.464453	0.810603	0.984085
mmu-miR-30d-3p	150.199	138.242	141.944	167.284	141.369	122.264	135.957	156.506	0.0575638	0.811781	0.984085
mmu-miR-93-5p	3110.84	3195.18	3008.43	2286.21	4037.87	3196.32	2217.8	4171.42	-0.0330223	0.816446	0.985623
mmu-miR-706	6.55786	8.1221	0	16.7284	2.9452	5.82208	16.9947	1.54956	-0.247001	0.817749	0.985623
mmu-miR-30c-5p	2656.77	2725.23	3213.47	2397.74	2359.1	2957.62	2115.84	3102.22	-0.0401184	0.820162	0.985623
mmu-miR-3064-5p	5.46904	5.82208	7.8858	5.57613	2.9452	17.4662	0	0	0.266242	0.82226	0.985623
mmu-miR-297b-5p	10.6055	7.49703	11.8287	11.1523	8.83559	11.6442	0	10.8469	0.174211	0.823139	0.985623
mmu-miR-200b-5p	5.90637	8.1221	11.8287	0	5.89039	5.82208	16.9947	1.54956	0.221331	0.823724	0.985623
mmu-miR-210-5p	58.9039	62.0901	0	0	176.712	5.82208	25.492	154.956	-0.0887493	0.826313	0.98659
mmu-miR-98-5p	3027.49	2933.11	3749.7	2525.99	2806.77	3173.03	2404.75	3221.54	0.0336237	0.829273	0.987391
mmu-miR-449a-3p	4.2595	3.09913	3.9429	0	8.83559	0	0	9.29738	0.208277	0.83106	0.987391
mmu-miR-219c-5p	2.84044	2.97373	0	5.57613	2.9452	5.82208	0	3.09913	-0.296587	0.832872	0.987391
mmu-miR-192-5p	912.325	871.582	902.925	1059.46	774.587	861.668	866.728	886.35	0.0344504	0.834113	0.987391
mmu-miR-339-5p	303.544	302.652	315.432	256.502	338.698	360.969	263.417	283.57	0.0404029	0.838437	0.987774
mmu-miR-184-3p	9.62379	13.4118	11.8287	11.1523	5.89039	11.6442	25.492	3.09913	-0.160319	0.83875	0.987774
mmu-miR-331-5p	18.3546	19.3602	11.8287	16.7284	26.5068	11.6442	16.9947	29.4417	-0.104146	0.840622	0.987774
mmu-miR-181a-5p	18016.2	17942.7	14758.3	29815.6	9474.7	15818.6	29570.7	8438.92	0.0264879	0.843514	0.987774
mmu-miR-30c-2-3p	2.29603	2.97373	3.9429	0	2.9452	5.82208	0	3.09913	-0.27689	0.844027	0.987774
mmu-miR-7683-3p	10.3937	6.58938	19.7145	5.57613	5.89039	5.82208	0	13.9461	0.173878	0.845875	0.987774
mmu-miR-181b-2-3p	17.1611	19.2666	19.7145	11.1523	20.6164	40.7545	0	17.0452	-0.105041	0.847615	0.987774
mmu-miR-3535	1709.81	1659.17	1581.1	2676.54	871.778	1519.56	2574.69	883.251	0.0311397	0.848701	0.987774
mmu-miR-16-2-3p	31.4657	34.7295	27.6003	16.7284	50.0684	29.1104	25.492	49.586	-0.0754242	0.852388	0.989985
mmu-miR-211-5p	7.87216	9.01386	3.9429	16.7284	2.9452	0	25.492	1.54956	0.198934	0.856671	0.990633
mmu-miR-5120	45.1554	39.2696	55.2006	39.0329	41.2328	34.9325	8.49734	74.379	-0.0714254	0.857389	0.990633
mmu-miR-466i-3p	22.0697	25.6829	19.7145	11.1523	35.3424	17.4662	25.492	34.0904	-0.0823003	0.860792	0.990633
mmu-miR-320-5p	3.9429	2.5826	11.8287	0	0	0	0	7.74781	-0.266305	0.86193	0.990633
mmu-miR-450a-5p	229.263	237.813	260.232	356.872	70.6847	209.595	441.861	61.9825	0.0384782	0.865651	0.990633
mmu-miR-340-5p	7620.17	7495.27	10480.2	6033.37	6346.9	10270.1	5837.67	6378	0.0227179	0.866387	0.990633
mmu-miR-7212-5p	3.17301	1.03304	3.9429	5.57613	0	0	0	3.09913	0.265741	0.867829	0.990633
mmu-miR-151-3p	433.976	426.133	445.548	273.23	583.149	372.613	237.925	667.862	0.0311345	0.868913	0.990633
mmu-miR-28a-5p	337.135	357.735	346.975	334.568	329.862	471.588	390.877	210.741	0.0350074	0.870006	0.990633
mmu-let-7g-5p	63080.2	63934.1	71827.8	63082.8	54330.1	70592.7	59217.9	61991.8	-0.0248628	0.870827	0.990633
mmu-miR-744-5p	2420.52	2382.72	3335.7	1934.92	1990.95	3056.59	2362.26	1729.31	0.024167	0.879845	0.997145
mmu-miR-7083-5p	3.17301	3.34897	3.9429	5.57613	0	0	8.49734	1.54956	-0.211764	0.880151	0.997145
mmu-miR-1195	800.284	794.599	1025.15	1249.05	126.643	850.023	1402.06	131.713	0.0259804	0.883117	0.998417
mmu-miR-194-2-3p	3.61033	2.97373	7.8858	0	2.9452	5.82208	0	3.09913	0.175104	0.885821	0.998417
mmu-miR-3091-3p	13.0063	12.521	15.7716	5.57613	17.6712	5.82208	8.49734	23.2434	-0.0832637	0.887125	0.998417
mmu-miR-128-3p	6610.54	6712.7	6927.68	6200.66	6703.27	6398.46	7146.26	6593.39	-0.0204594	0.888517	0.998417
mmu-miR-1982-3p	3.27777	4.91443	3.9429	0	5.89039	11.6442	0	3.09913	-0.167039	0.890285	0.998417
mmu-miR-331-3p	2.9452	4.00678	0	0	8.83559	5.82208	0	6.19825	-0.160122	0.894987	0.998521
mmu-miR-322-3p	50.3102	57.811	63.0864	61.3374	26.5068	69.8649	84.9734	18.5948	-0.0502619	0.895207	0.998521
mmu-miR-142a-3p	17258.3	17077.5	15523.2	15741.4	20510.4	20167.7	14131.1	16933.6	0.018954	0.900953	0.998521
mmu-miR-378a-5p	572.797	575.978	575.664	418.21	724.519	745.226	424.867	557.843	0.0217283	0.905898	0.998521
mmu-miR-130b-5p	2324.51	2377.91	2495.86	2386.58	2091.09	2159.99	1945.89	3027.85	-0.0221455	0.906695	0.998521
mmu-miR-200a-3p	260.067	266.075	291.775	217.469	270.958	308.57	263.417	226.236	0.0235956	0.907408	0.998521
mmu-miR-7669-3p	5.90637	4.64869	11.8287	0	5.89039	0	0	13.9461	-0.108318	0.908537	0.998521
mmu-miR-7043-3p	17.8285	13.6943	19.7145	27.8807	5.89039	23.2883	8.49734	9.29738	0.0727962	0.908761	0.998521
mmu-miR-125a-5p	112.83	95.7753	27.6003	284.383	26.5068	52.3987	203.936	30.9913	0.0362599	0.911395	0.998521
mmu-miR-362-3p	124.145	125.88	118.287	89.2181	164.931	110.619	93.4707	173.551	-0.0263562	0.916751	0.998521
mmu-miR-7094b-2-5p	1.96346	2.97373	0	0	5.89039	5.82208	0	3.09913	-0.153548	0.917731	0.998521
mmu-miR-200a-5p	5.46904	3.61565	7.8858	5.57613	2.9452	0	0	10.8469	-0.106177	0.918273	0.998521
mmu-miR-378c	134.215	135.02	169.545	44.609	188.493	104.797	118.963	181.299	0.0260873	0.920923	0.998521
mmu-miR-6412	193.996	171.474	122.23	412.634	47.1232	104.797	339.893	69.7303	0.0252046	0.921126	0.998521
mmu-miR-6539	15.8491	11.0968	7.8858	27.8807	11.7808	0	8.49734	24.793	0.0719937	0.921554	0.998521
mmu-miR-132-5p	39.6568	39.9873	15.7716	50.1852	53.0136	11.6442	50.984	57.3338	-0.0375373	0.922562	0.998521
mmu-miR-503-3p	5.57613	3.88139	0	16.7284	0	11.6442	0	0	-0.160072	0.926856	0.998521
mmu-miR-664-5p	17.0403	15.5106	7.8858	16.7284	26.5068	23.2883	0	23.2434	0.0539501	0.927323	0.998521
mmu-miR-3082-3p	0.981732	1.94069	0	0	2.9452	5.82208	0	0	0.16127	0.931286	0.998521
mmu-miR-6239	1.3143	0.516521	3.9429	0	0	0	0	1.54956	0.162848	0.931572	0.998521
mmu-miR-3091-5p	1.3143	0.516521	3.9429	0	0	0	0	1.54956	0.162848	0.931572	0.998521
mmu-miR-5113	1.3143	0.516521	3.9429	0	0	0	0	1.54956	0.162848	0.931572	0.998521
mmu-miR-3968	6.11821	5.03982	3.9429	5.57613	8.83559	5.82208	0	9.29738	0.0819963	0.931833	0.998521
mmu-miR-467e-3p	1.85871	0.516521	0	5.57613	0	0	0	1.54956	0.142676	0.940215	0.998776
mmu-miR-3097-3p	1.85871	0.516521	0	5.57613	0	0	0	1.54956	0.142676	0.940215	0.998776
mmu-miR-690	21.1063	23.6	23.6574	27.8807	11.7808	17.4662	42.4867	10.8469	-0.0391908	0.943623	0.998776
mmu-miR-877-5p	5.68089	4.00678	0	11.1523	5.89039	5.82208	0	6.19825	0.0778224	0.94747	0.998776
mmu-miR-1843a-5p	281.13	279.441	264.174	278.807	300.41	250.349	288.909	299.066	0.0129038	0.948695	0.998776
mmu-miR-466i-5p	39.5703	50.6733	19.7145	72.4897	26.5068	40.7545	101.968	9.29738	-0.0292505	0.950232	0.998776
mmu-miR-1306-5p	51.1552	51.3966	39.429	66.9136	47.1232	69.8649	42.4867	41.8382	-0.0209704	0.953916	0.998776
mmu-miR-672-5p	7.66032	6.69793	11.8287	11.1523	0	0	16.9947	3.09913	0.0613814	0.955525	0.998776
mmu-miR-466f-3p	15.6396	12.8952	7.8858	39.0329	0	11.6442	25.492	1.54956	0.045287	0.956138	0.998776
mmu-miR-1843b-5p	156.816	148.275	205.031	150.556	114.863	209.595	101.968	133.262	0.0130797	0.958868	0.998776
mmu-miR-5107-5p	13.127	16.0103	27.6003	0	11.7808	23.2883	16.9947	7.74781	-0.0366704	0.959399	0.998776
mmu-miR-7688-5p	30.9076	30.8481	11.8287	27.8807	53.0136	17.4662	25.492	49.586	0.0213699	0.959555	0.998776
mmu-miR-146b-5p	450.641	440.674	583.55	423.786	344.588	529.809	390.877	401.337	-0.00862831	0.962148	0.998776
mmu-miR-429-3p	12.569	17.7938	11.8287	11.1523	14.726	11.6442	33.9893	7.74781	-0.0302972	0.964127	0.998776
mmu-miR-466o-5p	6.99519	6.83922	3.9429	11.1523	5.89039	5.82208	8.49734	6.19825	-0.0415754	0.964559	0.998776
mmu-miR-466b-5p	6.99519	6.83922	3.9429	11.1523	5.89039	5.82208	8.49734	6.19825	-0.0416061	0.964569	0.998776
mmu-miR-5128	15.0928	15.4778	19.7145	16.7284	8.83559	11.6442	25.492	9.29738	0.0272823	0.966089	0.998776
mmu-miR-7115-5p	0.981732	1.03304	0	0	2.9452	0	0	3.09913	-0.0670337	0.970751	0.998776
mmu-miR-7021-5p	0.981732	1.03304	0	0	2.9452	0	0	3.09913	-0.0670135	0.97085	0.998776
mmu-miR-7650-5p	11.7968	14.3204	11.8287	0	23.5616	5.82208	16.9947	20.1443	0.0218117	0.970866	0.998776
mmu-miR-141-5p	0.981732	1.03304	0	0	2.9452	0	0	3.09913	-0.0669569	0.97112	0.998776
mmu-miR-138-5p	2.84044	1.54956	0	5.57613	2.9452	0	0	4.64869	0.0446649	0.973523	0.998776
mmu-miR-183-5p	209.069	205.61	232.631	105.946	288.629	197.951	93.4707	325.408	0.00749192	0.973536	0.998776
mmu-miR-181c-5p	132.098	139.44	114.344	223.045	58.9039	133.908	237.925	46.4869	-0.00569023	0.983073	1
mmu-miR-6541	2.29603	3.88139	3.9429	0	2.9452	11.6442	0	0	-0.0373308	0.983887	1
mmu-miR-423-5p	3610.42	3578.04	4565.88	3223	3042.39	3883.33	3849.29	3001.5	0.00284493	0.985575	1
mmu-miR-132-3p	53.4513	51.4743	43.3719	66.9136	50.0684	29.1104	67.9787	57.3338	0.00527043	0.988219	1
mmu-miR-532-5p	8074.01	8051.18	10050.5	6858.64	7312.93	7417.33	6721.39	10014.8	0.00212944	0.989671	1
mmu-miR-700-3p	47.0278	52.9293	74.9151	27.8807	38.2876	69.8649	59.4814	29.4417	-0.0017081	0.996513	1
mmu-miR-378b	9.8333	11.3466	11.8287	0	17.6712	0	16.9947	17.0452	0.00175224	0.997945	1
mmu-miR-6912-5p	0	0	0	0	0	0	0	0	3.31952e-11	0.999972	1
mmu-miR-144-5p	0	0	0	0	0	0	0	0	1.59306e-06	0.999977	1
mmu-miR-6952-5p	0	0	0	0	0	0	0	0	3.08854e-09	0.999981	1
mmu-miR-338-5p	0	0	0	0	0	0	0	0	0	0.999996	1
mmu-miR-144-3p	0	0	0	0	0	0	0	0	1.09788e-11	1	1
mmu-miR-217-5p	0	0	0	0	0	0	0	0	0	1	1
mmu-miR-412-5p	0	0	0	0	0	0	0	0	0	1	1
