# Supplementary material for: Transfer of extracellular vesicle‐microRNA controls germinal center reaction and antibody production
Source: EMBO Rep. 2020 Feb 19;21(4):e48925. doi: 10.15252/embr.201948925 (PMC7132182; doi:10.15252/embr.201948925)
Supplement: Supplementary file 4 — Dataset EV2 [file EMBR-21-e48925-s004.xls]

## Sheet: Dataset EV2_Fig legend
Dataset EV2. Small RNA sequencing of wild-type C57BL/6 mice activated T cells and their secreted exosomes.
The table indicates Normalized Counts Per Million obtained by Next-generation Small RNA sequencing of isolated wild-type CD4+ T cells and their secreted exosomes from 3 independent experiments.

## Sheet: Dataset EV2
ID	ave_CELLSWT	ave_EXOWT	Norm_CELLSWT1	Norm_CELLSWT2	Norm_CELLSWT5	Norm_EXOWT1	Norm_EXOWT2	Norm_EXOWT5	logFC	P.Value	adj.P.Val
mmu-miR-10b-5p	24.7422	3130.82	18.7297	21.9957	33.5011	3516.94	3931.17	1944.37	-7.00818	3.33773e-129	1.50532e-126
mmu-miR-143-3p	3.69261	598.657	3.74593	7.3319	0	640.966	696.69	458.316	-7.17047	4.99954e-70	1.1274e-67
mmu-miR-10a-5p	702.157	5815.47	925.246	645.207	536.018	7075.77	6252.74	4117.9	-3.05197	1.37584e-59	2.06834e-57
mmu-miR-342-3p	2348	20575.3	2374.92	2027.27	2641.8	19218.5	24615.7	17891.7	-3.12541	7.33548e-56	8.27076e-54
mmu-miR-210-5p	735.902	130.202	569.382	590.218	1048.11	87.9758	87.3592	215.27	2.56063	2.80042e-34	2.52598e-32
mmu-miR-486a-5p	124.87	823.334	108.632	131.974	134.004	911.178	930.376	628.448	-2.72226	1.82552e-33	1.37218e-31
mmu-miR-212-3p	16.4457	287.517	26.2215	18.3298	4.78587	282.779	329.781	249.99	-4.05891	1.34416e-32	8.66021e-31
mmu-miR-486b-5p	128.056	780.637	146.091	113.644	124.433	873.474	912.904	555.534	-2.60295	6.6548e-31	3.75164e-29
mmu-miR-127-3p	8.95385	229.343	3.74593	18.3298	4.78587	270.211	251.158	166.66	-4.61868	2.65412e-30	1.33001e-28
mmu-miR-6240	31.5233	347.696	22.4756	14.6638	57.4305	146.626	240.238	656.225	-3.42827	1.21404e-28	5.47534e-27
mmu-miR-5099	141132	31100.6	127972	145560	149865	36786.4	39436.1	17079.2	2.26503	1.57686e-23	6.46512e-22
mmu-miR-706	5.31456	145.833	7.49187	3.66595	4.78587	79.5971	111.383	246.518	-4.60669	2.59102e-22	9.7379e-21
mmu-miR-92a-1-5p	439.259	63.5628	614.333	454.578	248.865	52.3665	48.0476	90.2743	2.80567	2.46252e-21	8.54305e-20
mmu-miR-146a-5p	1765.46	5787.58	1749.35	1580.02	1966.99	5115.16	6702.64	5544.93	-1.70931	8.88587e-21	2.86252e-19
mmu-miR-146b-5p	557.798	2448.49	378.339	366.595	928.459	2446.56	2690.66	2208.25	-2.26493	5.79459e-19	1.74224e-17
mmu-miR-126a-5p	195.906	699.312	164.821	197.961	224.936	714.279	821.177	562.478	-1.84221	1.73245e-17	4.88334e-16
mmu-miR-703	10.6025	117.131	11.2378	10.9979	9.57174	113.112	137.591	100.691	-3.43963	3.56991e-17	9.47075e-16
mmu-miR-100-5p	2.44397	85.224	0	7.3319	0	64.9345	100.463	90.2743	-4.87416	1.78259e-16	4.46638e-15
mmu-miR-27b-5p	249.971	61.8229	273.453	241.953	234.508	56.5559	69.8874	59.0255	2.01419	1.81972e-15	4.31944e-14
mmu-miR-466i-5p	61.7041	340.499	89.9024	32.9936	62.2163	201.087	292.653	527.757	-2.37005	8.35847e-15	1.88483e-13
mmu-miR-155-5p	3065.72	7338.74	2288.77	2921.76	3986.63	6543.72	6945.06	8527.45	-1.28642	3.91e-14	8.39719e-13
mmu-miR-6539	44.8538	0.69822	44.9512	51.3233	38.287	2.09466	0	0	5.43159	1.1832e-12	2.42556e-11
mmu-miR-142a-3p	9695.35	4260.41	10293.8	9076.89	9715.32	4516.09	4671.54	3593.61	1.19268	1.37581e-12	2.69779e-11
mmu-miR-3473b	1252.04	358.277	880.295	722.192	2153.64	312.105	366.909	395.818	1.63746	1.78919e-12	3.36219e-11
mmu-miR-151-3p	197.443	506.717	265.961	216.291	110.075	592.789	594.043	333.321	-1.37254	3.45018e-11	6.22413e-10
mmu-miR-27a-5p	93.7561	18.7047	67.4268	98.9807	114.861	10.4733	10.9199	34.7209	2.43864	5.14737e-11	8.92871e-10
mmu-miR-125b-5p	0	39.2392	0	0	0	41.8932	48.0476	27.7767	-7.31757	7.37391e-11	1.23172e-09
mmu-miR-411-5p	4.43923	60.0766	3.74593	0	9.57174	79.5971	58.9675	41.6651	-3.8487	8.92027e-11	1.4368e-09
mmu-miR-142a-5p	62333.6	29849.2	68824.1	60191.2	57985.6	32467.2	32397.2	24683.1	1.06981	1.21504e-10	1.8896e-09
mmu-miR-31-5p	420.797	165.56	153.583	271.28	837.528	73.3131	100.463	322.904	1.31376	1.3482e-09	2.02679e-08
mmu-miR-21a-3p	2005.44	982.941	1992.84	1821.98	2201.5	917.462	982.791	1048.57	1.02602	2.10445e-09	3.06164e-08
mmu-miR-423-5p	1776.78	784.472	2228.83	1503.04	1598.48	682.86	687.954	982.601	1.18344	3.15268e-09	4.44331e-08
mmu-miR-128-1-5p	47.4044	4.97686	59.935	43.9914	38.287	8.37864	6.55194	0	3.06217	3.84923e-09	5.26061e-08
mmu-miR-3068-3p	95.3422	26.9038	89.9024	109.979	86.1457	27.2306	15.2879	38.193	1.89638	2.23108e-08	2.95946e-07
mmu-miR-671-3p	138.547	50.0931	179.805	120.976	114.861	64.9345	43.6796	41.6651	1.46331	1.63722e-07	2.10967e-06
mmu-miR-132-3p	46.9024	136.446	56.189	36.6595	47.8587	173.857	107.015	128.467	-1.54041	2.82666e-07	3.54118e-06
mmu-miR-221-5p	165.912	65.5301	176.059	106.313	215.364	43.9879	41.4956	111.107	1.419	3.57859e-07	4.36201e-06
mmu-miR-5100	14.5397	66.1421	11.2378	3.66595	28.7152	48.1772	80.8073	69.4418	-2.28181	4.14081e-07	4.91449e-06
mmu-miR-181b-5p	512.504	1120.53	333.388	366.595	837.528	1160.44	1201.19	999.962	-1.25025	4.40269e-07	5.09132e-06
mmu-miR-142b	3280.26	1750.97	3506.19	2888.77	3445.83	1866.34	1969.95	1416.61	0.91091	5.05486e-07	5.69936e-06
mmu-miR-28a-3p	305.451	590.565	299.675	252.951	363.726	632.588	517.604	621.504	-0.963056	9.43924e-07	1.03832e-05
mmu-miR-141-3p	108.677	246.183	127.362	117.31	81.3598	234.602	281.734	222.214	-1.16963	1.08222e-06	1.1621e-05
mmu-miR-296-5p	62.6595	15.58	52.4431	73.319	62.2163	18.852	17.4718	10.4163	1.93675	1.18686e-06	1.24482e-05
mmu-miR-151-5p	66.6674	164.976	86.1565	65.9871	47.8587	175.952	200.926	118.051	-1.30439	3.4772e-06	3.56413e-05
mmu-miR-25-5p	56.3537	14.1836	101.14	43.9914	23.9294	14.6626	17.4718	10.4163	1.98012	3.94013e-06	3.94889e-05
mmu-miR-501-3p	919.298	1607.12	1097.56	956.813	703.523	1625.46	1675.11	1520.77	-0.820232	5.10483e-06	5.00495e-05
mmu-miR-147-3p	563.335	264.84	393.323	329.936	966.746	247.17	214.03	333.321	0.956585	6.49805e-06	6.23537e-05
mmu-miR-451a	0	17.3165	0	0	0	29.3253	8.73592	13.8884	-6.13051	8.93748e-06	8.39751e-05
mmu-miR-409-3p	0	16.0582	0	0	0	27.2306	17.4718	3.47209	-6.09189	1.22854e-05	0.000113076
mmu-miR-181c-5p	3238.13	1943.04	3022.97	3303.02	3388.4	2069.53	1867.3	1892.29	0.73577	1.26296e-05	0.000113317
mmu-miR-99a-5p	0	17.2858	0	0	0	10.4733	24.0238	17.3604	-6.11533	1.30125e-05	0.000113317
mmu-miR-30a-5p	126.398	259.917	161.075	131.974	86.1457	326.767	321.045	131.939	-1.02827	1.30654e-05	0.000113317
mmu-miR-322-5p	354.739	188.9	333.388	333.602	397.227	184.33	205.294	177.077	0.893263	1.40027e-05	0.000119155
mmu-miR-212-5p	15.9437	57.1753	22.4756	10.9979	14.3576	67.0292	52.4155	52.0813	-1.83088	1.76288e-05	0.000147233
mmu-miR-221-3p	615.78	1012.72	355.864	318.938	1172.54	689.144	567.835	1781.18	-0.785168	2.0614e-05	0.000169035
mmu-miR-16-1-3p	59.9976	19.1604	59.935	76.985	43.0728	23.0413	24.0238	10.4163	1.61052	2.87998e-05	0.000231942
mmu-miR-3470b	78.0165	178.077	97.3943	69.6531	67.0022	148.721	152.879	232.63	-1.13693	3.64409e-05	0.00028833
mmu-miR-6516-3p	5.34123	34.7322	11.2378	0	4.78587	18.852	43.6796	41.6651	-2.59474	3.81127e-05	0.000296359
mmu-miR-130a-3p	1.22198	21.1459	0	3.66595	0	4.18932	34.9437	24.3046	-3.74487	5.21858e-05	0.000398912
mmu-miR-3062-5p	0	14.5534	0	0	0	18.852	10.9199	13.8884	-5.86988	6.47881e-05	0.00048699
mmu-miR-199a-3p	0	13.7542	0	0	0	14.6626	19.6558	6.94418	-5.84513	7.94135e-05	0.000587139
mmu-let-7c-2-3p	46.7958	12.1079	41.2053	51.3233	47.8587	18.852	17.4718	0	1.80352	8.4296e-05	0.000613186
mmu-miR-335-5p	0	13.176	0	0	0	25.1359	10.9199	3.47209	-5.80194	0.000104806	0.000750275
mmu-miR-3074-5p	235.908	455.716	191.043	219.957	296.724	295.347	307.941	763.86	-0.839027	0.000107941	0.000760648
mmu-miR-199b-3p	0	13.3663	0	0	0	20.9466	8.73592	10.4163	-5.76682	0.000114889	0.000797153
mmu-miR-410-3p	0	13.7054	0	0	0	6.28398	17.4718	17.3604	-5.75463	0.000149036	0.00101841
mmu-miR-130b-3p	2016.44	1294.15	2202.61	1836.64	2010.07	1315.45	1199.01	1368	0.639104	0.000156682	0.00105264
mmu-miR-223-3p	1.22198	17.865	0	3.66595	0	20.9466	15.2879	17.3604	-3.51065	0.000158713	0.00105264
mmu-miR-449c-5p	106.531	48.9646	131.108	87.9828	100.503	41.8932	63.3354	41.6651	1.10837	0.000178199	0.00116475
mmu-miR-25-3p	8786.33	13813.4	9769.4	9080.56	7509.03	13070.7	12522.9	15846.6	-0.652064	0.000237455	0.00152989
mmu-miR-24-2-5p	523.913	311.583	419.545	458.244	693.951	299.537	312.309	322.904	0.709044	0.000287407	0.00182564
mmu-let-7a-5p	9462.14	14800.7	9087.64	10473.6	8825.15	17706.2	15366.5	11329.4	-0.625598	0.000310771	0.00194664
mmu-miR-30b-5p	891.27	556.062	846.581	927.486	899.744	693.333	554.731	420.123	0.695079	0.000333719	0.00205259
mmu-let-7c-5p	1629.74	2545.41	1599.51	1748.66	1541.05	2976.51	2684.11	1975.62	-0.62774	0.000336788	0.00205259
mmu-miR-128-3p	469.398	756.363	404.561	505.901	497.731	689.144	635.538	944.408	-0.669047	0.000463834	0.00278919
mmu-miR-190b-5p	2.47063	19.9299	3.74593	3.66595	0	29.3253	13.1039	17.3604	-2.79221	0.000517774	0.00307258
mmu-miR-98-5p	1165.24	1851.97	977.689	1235.43	1282.61	2186.83	1817.07	1552.02	-0.666209	0.000549067	0.00321597
mmu-miR-34c-5p	70.6856	131.309	26.2215	18.3298	167.506	58.6505	102.647	232.63	-1.11781	0.000595871	0.00344535
mmu-miR-15a-3p	45.4846	16.7076	52.4431	69.6531	14.3576	20.9466	15.2879	13.8884	1.4785	0.000610869	0.00348737
mmu-miR-126a-3p	50.4884	102.679	44.9512	58.6552	47.8587	117.301	100.463	90.2743	-1.02522	0.000625303	0.00350211
mmu-miR-345-3p	50.3238	104.815	59.935	62.3212	28.7152	108.922	104.831	100.691	-1.0232	0.000633107	0.00350211
mmu-miR-369-3p	1.24864	16.6886	3.74593	0	0	10.4733	15.2879	24.3046	-3.34721	0.000636748	0.00350211
mmu-miR-24-3p	1676.71	1139.39	1318.57	1495.71	2215.86	871.379	956.584	1590.22	0.573193	0.000738966	0.00401534
mmu-miR-150-3p	163.453	85.8187	254.724	168.634	67.0022	100.544	104.831	52.0813	0.899529	0.000902846	0.00484742
mmu-miR-30d-3p	115.676	59.2691	123.616	98.9807	124.433	52.3665	69.8874	55.5534	0.947845	0.000942773	0.00500092
mmu-miR-714	18.1523	2.58358	3.74593	21.9957	28.7152	2.09466	2.18398	3.47209	2.62216	0.000953612	0.00500092
mmu-miR-181a-5p	6802.82	10512.2	5098.22	7001.97	8308.27	11076.6	11946.4	8513.56	-0.643597	0.000965999	0.00500137
mmu-miR-361-5p	428.476	652.812	344.626	476.574	464.23	563.464	690.138	704.834	-0.613029	0.000975877	0.00500137
mmu-miR-20b-5p	330.574	517.106	314.659	337.267	339.797	485.961	454.268	611.088	-0.629243	0.00105939	0.00536837
mmu-miR-671-5p	57.8782	24.4881	67.4268	43.9914	62.2163	25.1359	24.0238	24.3046	1.21638	0.0011019	0.00552176
mmu-miR-322-3p	21.4983	4.67824	11.2378	29.3276	23.9294	8.37864	2.18398	3.47209	2.05751	0.00169359	0.0083935
mmu-miR-326-5p	8.85179	0	3.74593	3.66595	19.1435	0	0	0	4.89586	0.00191606	0.00929192
mmu-miR-677-5p	35.1579	10.8422	56.189	10.9979	38.287	14.6626	10.9199	6.94418	1.57149	0.00191607	0.00929192
mmu-miR-467a-5p	78.3053	40.0681	71.1728	106.313	57.4305	43.9879	41.4956	34.7209	0.969644	0.00201105	0.00964877
mmu-miR-3473d	92.6049	51.8701	101.14	95.3147	81.3598	60.7452	39.3117	55.5534	0.862688	0.00280943	0.0133374
mmu-miR-3470a	33.5093	73.7176	48.6971	18.3298	33.5011	52.3665	61.1515	107.635	-1.07196	0.00312186	0.0146662
mmu-miR-5128	6.56321	0	11.2378	3.66595	4.78587	0	0	0	4.80031	0.00323955	0.0150622
mmu-miR-96-5p	438.857	287.51	382.085	403.255	531.232	301.631	297.021	263.879	0.584139	0.0034145	0.0156486
mmu-miR-182-3p	6.88319	0	3.74593	7.3319	9.57174	0	0	0	4.72683	0.00343505	0.0156486
mmu-miR-19a-5p	25.7462	8.31821	26.2215	36.6595	14.3576	8.37864	13.1039	3.47209	1.58468	0.00364059	0.0164191
mmu-miR-677-3p	47.1865	90.6194	67.4268	54.9893	19.1435	85.8811	102.647	83.3301	-0.900393	0.00381161	0.0169899
mmu-miR-682	2.84394	15.6512	3.74593	0	4.78587	23.0413	6.55194	17.3604	-2.43137	0.00387946	0.0169899
mmu-miR-378a-3p	6063.08	8323.7	7473.14	6844.33	3871.77	9859.57	8122.23	6989.31	-0.496685	0.00389098	0.0169899
mmu-miR-467d-3p	14.3751	2.15421	26.2215	7.3319	9.57174	2.09466	4.36796	0	2.49194	0.00391784	0.0169899
mmu-miR-19a-3p	1608.64	2249.07	1487.14	1635.01	1703.77	2216.15	2513.76	2017.28	-0.482333	0.00487093	0.0209218
mmu-miR-374b-5p	135.623	217.312	164.821	131.974	110.075	205.277	214.03	232.63	-0.664231	0.0049179	0.0209243
mmu-miR-191-5p	53079.5	73378.2	48371.3	51345.3	59521.9	68214.7	82342.6	69577.2	-0.467622	0.0053687	0.0226288
mmu-miR-5120	0	6.86222	0	0	0	8.37864	8.73592	3.47209	-4.86453	0.00591361	0.0246948
mmu-miR-500-3p	34.1226	64.6456	29.9675	29.3276	43.0728	62.8398	72.0714	59.0255	-0.9588	0.00616799	0.0253085
mmu-miR-22-3p	18759.5	24193.6	12462.7	11463.4	32352.5	21348.8	18747.3	32484.9	-0.497933	0.0061728	0.0253085
mmu-miR-466a-3p	14.2951	2.82265	14.9837	18.3298	9.57174	6.28398	2.18398	0	2.1557	0.00699872	0.0284363
mmu-miR-204-5p	0	6.7729	0	0	0	14.6626	2.18398	3.47209	-4.82469	0.00778916	0.0312952
mmu-miR-186-5p	9300.22	12526.6	9612.07	9080.56	9208.02	12157.4	12745.7	12676.6	-0.429685	0.00784114	0.0312952
mmu-miR-15b-5p	1586.17	2169.99	1891.7	1550.7	1316.11	2484.27	2352.15	1673.55	-0.448565	0.00805458	0.0318556
mmu-miR-27a-3p	3698.28	2710.18	2974.27	3215.04	4905.52	2230.81	2483.19	3416.54	0.436507	0.00812283	0.0318556
mmu-miR-222-3p	653.302	408.834	400.815	348.265	1210.83	360.282	262.078	604.143	0.539298	0.00829824	0.032037
mmu-let-7b-5p	447.975	629.97	389.577	494.903	459.444	632.588	611.515	645.809	-0.496138	0.00831116	0.032037
mmu-miR-144-5p	0	6.59337	0	0	0	6.28398	6.55194	6.94418	-4.74922	0.00852584	0.0325861
mmu-miR-183-3p	39.9751	17.458	22.4756	25.6617	71.7881	16.7573	4.36796	31.2488	1.18869	0.00924314	0.0350307
mmu-miR-1964-3p	70.3113	38.1125	97.3943	51.3233	62.2163	60.7452	32.7597	20.8325	0.846788	0.00967973	0.0363797
mmu-miR-140-3p	1887.93	2541.38	1798.05	1774.32	2091.43	2679.07	2441.69	2503.38	-0.432863	0.0101705	0.0379083
mmu-miR-29b-3p	194.786	125.83	217.264	161.302	205.792	113.112	146.327	118.051	0.619489	0.0110937	0.0410103
mmu-miR-199a-5p	0	6.35429	0	0	0	2.09466	6.55194	10.4163	-4.62769	0.0114798	0.0420925
mmu-miR-138-5p	2.84394	13.157	3.74593	0	4.78587	14.6626	10.9199	13.8884	-2.19795	0.0127717	0.0464521
mmu-miR-365-2-5p	8.10518	0.727994	3.74593	10.9979	9.57174	0	2.18398	0	2.95464	0.0131898	0.0475888
mmu-miR-30c-5p	3183.16	2386.97	3644.79	3215.04	2689.66	2586.91	2376.17	2197.83	0.408778	0.0135705	0.0485738
mmu-miR-140-5p	62.5215	109.477	71.1728	73.319	43.0728	92.1651	93.9112	142.356	-0.735882	0.0150933	0.053599
mmu-miR-28a-5p	328.988	234.747	292.183	326.27	368.512	205.277	248.974	249.99	0.482667	0.0165123	0.0580974
mmu-miR-6769b-3p	4.06592	0	3.74593	3.66595	4.78587	0	0	0	4.05631	0.0168991	0.0580974
mmu-miR-7667-3p	4.06592	0	3.74593	3.66595	4.78587	0	0	0	4.05631	0.0168991	0.0580974
mmu-miR-365-3p	30.0567	13.4366	26.2215	25.6617	38.287	4.18932	15.2879	20.8325	1.21631	0.0169443	0.0580974
mmu-miR-181d-5p	1020.6	1362.67	1000.16	1037.46	1024.18	1288.22	1292.92	1506.89	-0.411306	0.0170041	0.0580974
mmu-miR-18b-5p	134.624	86.6809	119.87	135.64	148.362	85.8811	87.3592	86.8022	0.620922	0.0173929	0.0585996
mmu-miR-1843a-5p	90.4276	57.168	86.1565	98.9807	86.1457	64.9345	37.1277	69.4418	0.704034	0.017411	0.0585996
mmu-miR-148a-5p	89.2682	55.7102	71.1728	76.985	119.647	23.0413	67.7034	76.386	0.717146	0.017823	0.0595419
mmu-miR-574-3p	24.0489	9.0462	26.2215	21.9957	23.9294	8.37864	15.2879	3.47209	1.31166	0.0192434	0.0634016
mmu-miR-7655-3p	7.38522	1.15736	7.49187	14.6638	0	0	0	3.47209	2.86863	0.0192595	0.0634016
mmu-miR-1948-3p	6.56321	19.7801	11.2378	3.66595	4.78587	18.852	19.6558	20.8325	-1.52196	0.019602	0.0640616
mmu-miR-148b-3p	2088.33	1593.86	2255.05	1975.95	2034	1457.88	1570.28	1753.4	0.393293	0.0219778	0.0713093
mmu-miR-877-5p	39.8638	17.7938	44.9512	21.9957	52.6446	16.7573	26.2078	10.4163	1.04835	0.0223122	0.0718287
mmu-miR-30b-3p	16.4724	6.56359	29.9675	14.6638	4.78587	8.37864	4.36796	6.94418	1.42354	0.0224564	0.0718287
mmu-miR-1191a	4.41256	13.4854	0	3.66595	9.57174	12.568	17.4718	10.4163	-1.73801	0.0289468	0.0919368
mmu-miR-1983	24.9242	47.0007	29.9675	25.6617	19.1435	35.6092	56.7835	48.6092	-0.870415	0.0306229	0.0959499
mmu-miR-425-5p	1351.49	1732.89	1183.72	1224.43	1646.34	1612.89	1561.55	2024.23	-0.36512	0.0306359	0.0959499
mmu-miR-33-5p	33.9314	16.7862	41.2053	36.6595	23.9294	27.2306	19.6558	3.47209	0.949066	0.0314806	0.0973955
mmu-miR-182-5p	56659.6	40584.9	40332.5	49076.1	80570.2	41204.1	40881.9	39668.6	0.416618	0.0315294	0.0973955
mmu-miR-32-3p	6.53655	1.15736	7.49187	7.3319	4.78587	0	0	3.47209	2.66905	0.0332789	0.1021
mmu-miR-467a-3p	6.90985	1.15736	7.49187	3.66595	9.57174	0	0	3.47209	2.65893	0.0339694	0.103515
mmu-miR-144-3p	0	4.8983	0	0	0	2.09466	2.18398	10.4163	-4.18888	0.0371141	0.112005
mmu-miR-106a-5p	258.219	346.462	273.453	223.623	277.581	333.051	303.573	402.762	-0.416279	0.0372522	0.112005
mmu-miR-31-3p	13.291	4.17031	7.49187	3.66595	28.7152	2.09466	0	10.4163	1.68031	0.0384347	0.114795
mmu-miR-155-3p	17.6144	7.42233	18.7297	29.3276	4.78587	8.37864	0	13.8884	1.44157	0.0409365	0.121463
mmu-miR-877-3p	31.332	16.6588	33.7134	21.9957	38.287	12.568	13.1039	24.3046	0.942143	0.0431787	0.127278
mmu-miR-7682-3p	0	4.00979	0	0	0	4.18932	4.36796	3.47209	-4.0861	0.0437186	0.127376
mmu-let-7d-5p	1968.16	1553.89	1925.41	1873.3	2105.78	1598.23	1528.79	1534.66	0.338209	0.0437766	0.127376
mmu-miR-1927	1.59529	8.1801	0	0	4.78587	6.28398	4.36796	13.8884	-2.3626	0.0444642	0.128547
mmu-miR-409-5p	0	3.98002	0	0	0	6.28398	2.18398	3.47209	-4.06066	0.0467795	0.134379
mmu-miR-330-3p	6.88319	16.3676	3.74593	7.3319	9.57174	14.6626	24.0238	10.4163	-1.31307	0.0488779	0.139519
mmu-miR-181c-3p	206.424	155.844	202.28	201.627	215.364	127.774	124.487	215.27	0.45734	0.0494521	0.14027
mmu-miR-149-5p	101.279	146.607	108.632	65.9871	129.219	123.585	111.383	204.853	-0.520084	0.0500846	0.141176
mmu-miR-26b-5p	4473.81	5614.14	4734.86	4479.79	4206.78	6311.21	5774.45	4756.76	-0.320254	0.0509024	0.141938
mmu-miR-425-3p	29.3993	47.124	14.9837	10.9979	62.2163	33.5146	34.9437	72.9139	-0.805537	0.0520011	0.141938
mmu-miR-1195	0	3.2818	0	0	0	4.18932	2.18398	3.47209	-3.79189	0.0522431	0.141938
mmu-miR-145a-3p	0	3.2818	0	0	0	4.18932	2.18398	3.47209	-3.79189	0.0522431	0.141938
mmu-miR-486a-3p	0	3.2818	0	0	0	4.18932	2.18398	3.47209	-3.79189	0.0522431	0.141938
mmu-miR-6988-3p	0	3.2818	0	0	0	4.18932	2.18398	3.47209	-3.79189	0.0522431	0.141938
mmu-miR-200b-3p	171.12	118.543	116.124	172.3	224.936	131.964	91.7272	131.939	0.499065	0.0543641	0.146816
mmu-miR-26b-3p	27.9327	14.5046	18.7297	21.9957	43.0728	10.4733	8.73592	24.3046	0.95883	0.0566283	0.15202
mmu-miR-690	4.06592	11.9996	3.74593	3.66595	4.78587	14.6626	10.9199	10.4163	-1.54095	0.0571498	0.152253
mmu-miR-16-2-3p	56.8116	37.9471	74.9187	47.6574	47.8587	25.1359	26.2078	62.4976	0.706456	0.0573902	0.152253
mmu-miR-150-5p	14085.4	10396.9	20089.4	17519.6	4647.08	14553.7	11793.5	4843.56	0.329925	0.0581895	0.153471
mmu-miR-29a-3p	4095.59	5072.07	4611.25	4248.84	3426.68	4909.89	5219.71	5086.61	-0.317368	0.0613117	0.160765
mmu-miR-466d-3p	14.3484	5.49555	22.4756	10.9979	9.57174	2.09466	10.9199	3.47209	1.37114	0.0655069	0.170772
mmu-miR-335-3p	1.59529	6.80267	0	0	4.78587	12.568	4.36796	3.47209	-2.19013	0.0694168	0.179925
mmu-miR-669o-5p	15.5171	7.29159	14.9837	21.9957	9.57174	8.37864	6.55194	6.94418	1.11712	0.0709782	0.182921
mmu-miR-101a-3p	1135.31	927.785	1258.63	1242.76	904.53	1105.98	1076.7	600.671	0.316504	0.074297	0.189873
mmu-miR-20a-5p	1070.3	1354.28	1224.92	1081.46	904.53	1198.15	1330.04	1534.66	-0.3357	0.0745178	0.189873
mmu-miR-328-3p	160.846	117.539	146.091	183.298	153.148	138.248	131.039	83.3301	0.44021	0.0786498	0.199276
mmu-miR-7667-5p	8.82513	1.42621	0	7.3319	19.1435	2.09466	2.18398	0	1.96072	0.0796524	0.200688
mmu-miR-3061-3p	3.74593	11.701	11.2378	0	0	14.6626	6.55194	13.8884	-1.50828	0.0805079	0.200693
mmu-miR-93-3p	35.9	22.4647	41.2053	32.9936	33.5011	23.0413	13.1039	31.2488	0.746539	0.0805442	0.200693
mmu-miR-3057-5p	17.459	29.6329	11.2378	21.9957	19.1435	33.5146	41.4956	13.8884	-0.823928	0.0818359	0.202791
mmu-miR-3079-5p	1.24864	6.99296	3.74593	0	0	8.37864	2.18398	10.4163	-2.13258	0.0828513	0.204186
mmu-miR-421-5p	6.13658	1.42621	3.74593	14.6638	0	2.09466	2.18398	0	1.9077	0.0834601	0.204568
mmu-miR-351-5p	851.227	1054.9	895.278	978.809	679.594	953.071	1142.22	1069.4	-0.313072	0.08534	0.207053
mmu-let-7g-3p	6.13658	1.42621	3.74593	14.6638	0	2.09466	2.18398	0	1.90507	0.0853923	0.207053
mmu-miR-574-5p	39.4372	62.786	37.4593	32.9936	47.8587	43.9879	43.6796	100.691	-0.596504	0.0858732	0.207106
mmu-miR-1943-3p	0	2.58358	0	0	0	2.09466	2.18398	3.47209	-3.44515	0.0888267	0.211962
mmu-miR-491-3p	0	2.58358	0	0	0	2.09466	2.18398	3.47209	-3.44515	0.0888267	0.211962
mmu-let-7d-3p	569.174	729.842	588.112	549.893	569.519	596.978	637.722	954.824	-0.321628	0.0951775	0.224933
mmu-miR-8097	1.59529	6.13423	0	0	4.78587	8.37864	6.55194	3.47209	-2.06337	0.0952597	0.224933
mmu-miR-130b-5p	244.431	185.886	224.756	230.955	277.581	238.791	183.454	135.411	0.385201	0.0971381	0.228173
mmu-miR-339-3p	52.399	35.241	74.9187	43.9914	38.287	46.0825	28.3918	31.2488	0.584646	0.0986697	0.23057
mmu-miR-712-5p	9.75379	2.85243	11.2378	3.66595	14.3576	4.18932	4.36796	0	1.45753	0.100641	0.233965
mmu-miR-6973a-3p	5.26124	0.69822	0	10.9979	4.78587	2.09466	0	0	2.27634	0.102534	0.237143
mmu-miR-1198-5p	263.098	332.753	243.486	296.942	248.865	341.43	299.205	357.625	-0.330651	0.108295	0.249189
mmu-miR-193a-3p	9.19844	1.45599	0	3.66595	23.9294	0	4.36796	0	1.92564	0.112167	0.256601
mmu-miR-298-5p	574.209	466.572	599.35	505.901	617.377	444.068	469.556	486.092	0.294769	0.112654	0.256601
mmu-miR-700-5p	23.4935	12.5183	14.9837	21.9957	33.5011	8.37864	15.2879	13.8884	0.843377	0.114955	0.260527
mmu-miR-23a-3p	1533.2	1819.24	1281.11	1294.08	2024.42	1826.54	1672.93	1958.26	-0.278391	0.116508	0.262726
mmu-miR-5615-3p	3.69261	0.69822	3.74593	7.3319	0	2.09466	0	0	2.06752	0.121654	0.272539
mmu-miR-466n-3p	1.59529	5.86537	0	0	4.78587	6.28398	4.36796	6.94418	-1.97743	0.122068	0.272539
mmu-miR-139-5p	84.6018	114.88	97.3943	98.9807	57.4305	115.206	111.383	118.051	-0.415404	0.130646	0.289032
mmu-miR-3091-5p	4.06592	0.69822	3.74593	3.66595	4.78587	2.09466	0	0	2.0146	0.131258	0.289032
mmu-miR-181a-1-3p	59.8689	42.4126	56.189	65.9871	57.4305	41.8932	43.6796	41.6651	0.496983	0.131378	0.289032
mmu-miR-9769-3p	3.69261	1.15736	3.74593	7.3319	0	0	0	3.47209	1.97816	0.138007	0.302034
mmu-miR-29a-5p	21.5249	11.6596	14.9837	25.6617	23.9294	8.37864	19.6558	6.94418	0.80636	0.138642	0.302034
mmu-miR-8111	1.24864	5.40623	3.74593	0	0	8.37864	4.36796	3.47209	-1.90885	0.139297	0.302034
mmu-miR-15a-5p	870.425	725.991	988.927	799.177	823.17	798.066	709.794	670.113	0.258598	0.14038	0.302925
mmu-miR-466h-5p	9.03384	3.95024	14.9837	7.3319	4.78587	8.37864	0	3.47209	1.21489	0.144608	0.310563
mmu-miR-3060-3p	1.24864	5.37646	3.74593	0	0	10.4733	2.18398	3.47209	-1.89044	0.146068	0.312213
mmu-miR-6943-3p	4.06592	1.15736	3.74593	3.66595	4.78587	0	0	3.47209	1.9302	0.148113	0.315089
mmu-miR-20b-3p	13.793	6.68269	11.2378	10.9979	19.1435	0	13.1039	6.94418	1.04673	0.152631	0.323176
mmu-miR-224-5p	1.24864	5.00664	3.74593	0	0	6.28398	8.73592	0	-1.8293	0.154042	0.324641
mmu-miR-504-5p	6.56321	12.448	11.2378	3.66595	4.78587	25.1359	8.73592	3.47209	-0.957843	0.156904	0.329134
mmu-miR-185-3p	4.94126	1.45599	7.49187	7.3319	0	0	4.36796	0	1.69237	0.160665	0.335462
mmu-miR-18b-3p	35.26	23.1512	56.189	25.6617	23.9294	16.7573	28.3918	24.3046	0.630147	0.16148	0.335611
mmu-miR-532-3p	24.5509	15.0911	29.9675	29.3276	14.3576	23.0413	15.2879	6.94418	0.681538	0.16576	0.342925
mmu-miR-148a-3p	16523.1	14276.6	12503.9	16265.8	20799.4	11168.7	12446.5	19214.5	0.221132	0.173732	0.357776
mmu-miR-185-5p	42.8852	29.6924	44.9512	54.9893	28.7152	29.3253	45.8636	13.8884	0.514535	0.178395	0.365084
mmu-miR-219a-5p	32.0253	21.4976	26.2215	21.9957	47.8587	18.852	10.9199	34.7209	0.594014	0.178899	0.365084
mmu-miR-200c-3p	7.28316	12.7574	7.49187	0	14.3576	12.568	15.2879	10.4163	-0.955511	0.183449	0.372682
mmu-miR-30c-1-3p	20.4583	12.7276	22.4756	29.3276	9.57174	14.6626	13.1039	10.4163	0.715343	0.184313	0.372759
mmu-miR-15b-3p	216.577	174.444	288.437	227.289	134.004	182.236	198.742	142.356	0.302171	0.185542	0.373569
mmu-miR-34a-5p	197.021	157.859	149.837	216.291	224.936	138.248	179.086	156.244	0.299462	0.188658	0.377847
mmu-miR-505-3p	6.53655	2.61335	7.49187	7.3319	4.78587	0	4.36796	3.47209	1.38171	0.189342	0.377847
mmu-miR-103-3p	2573.09	3004.9	2243.81	2426.86	3048.6	3343.08	2852.28	2819.34	-0.233066	0.192002	0.381117
mmu-miR-297a-5p	4.96792	1.45599	11.2378	3.66595	0	0	4.36796	0	1.65383	0.192671	0.381117
mmu-miR-423-3p	2294.89	2658.3	2213.85	2225.23	2445.58	2542.92	2775.84	2656.15	-0.213322	0.19749	0.3876
mmu-miR-330-5p	146.64	112.652	119.87	142.972	177.077	144.532	113.567	79.858	0.351623	0.197793	0.3876
mmu-miR-8105	1.24864	4.67824	3.74593	0	0	8.37864	2.18398	3.47209	-1.68225	0.198527	0.3876
mmu-miR-467e-5p	23.3556	14.6022	33.7134	21.9957	14.3576	27.2306	13.1039	3.47209	0.637832	0.207393	0.403164
mmu-miR-210-3p	3746.38	4269.24	2547.24	3303.02	5388.89	3483.42	3470.35	5853.94	-0.213141	0.209153	0.404841
mmu-miR-29b-1-5p	6.56321	2.61335	11.2378	3.66595	4.78587	0	4.36796	3.47209	1.34818	0.21063	0.405958
mmu-miR-22-5p	7.97645	12.1899	0	0	23.9294	10.4733	8.73592	17.3604	-0.996811	0.212799	0.408392
mmu-miR-6989-3p	18.7343	11.7605	18.7297	18.3298	19.1435	10.4733	10.9199	13.8884	0.68584	0.217381	0.41542
mmu-miR-107-3p	179.531	215.304	172.313	179.632	186.649	207.371	233.686	204.853	-0.267461	0.224585	0.427375
mmu-miR-147-5p	5.31456	11.1218	7.49187	3.66595	4.78587	4.18932	15.2879	13.8884	-0.962522	0.227118	0.430379
mmu-miR-26a-2-3p	4.96792	1.88536	11.2378	3.66595	0	0	2.18398	3.47209	1.47063	0.22913	0.432375
mmu-miR-467b-5p	11.0291	4.73778	18.7297	0	14.3576	4.18932	6.55194	3.47209	1.00815	0.231243	0.434544
mmu-miR-340-3p	16.557	24.2383	3.74593	21.9957	23.9294	33.5146	21.8398	17.3604	-0.629373	0.241728	0.451466
mmu-miR-34b-3p	1.59529	4.43916	0	0	4.78587	4.18932	2.18398	6.94418	-1.5563	0.24225	0.451466
mmu-miR-669a-3p	14.9304	8.04936	37.4593	7.3319	0	6.28398	10.9199	6.94418	0.821853	0.249002	0.46214
mmu-miR-450b-5p	45.8846	64.2503	56.189	62.3212	19.1435	67.0292	45.8636	79.858	-0.399886	0.255141	0.471592
mmu-miR-1187	1.24864	4.8983	3.74593	0	0	2.09466	2.18398	10.4163	-1.49647	0.266749	0.491036
mmu-miR-1843a-3p	22.2982	30.9136	18.7297	14.6638	33.5011	31.4199	19.6558	41.6651	-0.489869	0.270412	0.495756
mmu-miR-139-3p	1.59529	4.03956	0	0	4.78587	2.09466	6.55194	3.47209	-1.48826	0.272192	0.496999
mmu-miR-30d-5p	12177.4	10771.3	13170.7	11822.7	11538.7	10563.4	10553	11197.5	0.175428	0.281907	0.512661
mmu-miR-98-3p	101.675	84.1909	97.3943	87.9828	119.647	83.7864	61.1515	107.635	0.291265	0.285884	0.517807
mmu-miR-466n-5p	2.47063	0.69822	3.74593	3.66595	0	2.09466	0	0	1.54022	0.28962	0.518328
mmu-miR-5113	2.47063	0.69822	3.74593	3.66595	0	2.09466	0	0	1.54022	0.28962	0.518328
mmu-miR-7687-5p	2.47063	0.69822	3.74593	3.66595	0	2.09466	0	0	1.54022	0.28962	0.518328
mmu-miR-26a-5p	18629.5	16723.6	20808.7	20258	14821.8	19212.2	18882.7	12075.9	0.170355	0.292129	0.520503
mmu-miR-106b-3p	466.829	535.117	486.971	487.571	425.943	542.517	535.075	527.757	-0.195315	0.293737	0.520503
mmu-miR-27b-3p	101934	89325.4	85987.9	89705.8	130109	81505.4	83672.7	102798	0.172478	0.295791	0.520503
mmu-miR-296-3p	31.2787	42.0057	26.2215	29.3276	38.287	37.7039	32.7597	55.5534	-0.406224	0.297055	0.520503
mmu-let-7j	2.47063	0.727994	3.74593	3.66595	0	0	2.18398	0	1.51409	0.29776	0.520503
mmu-miR-501-5p	2.47063	0.727994	3.74593	3.66595	0	0	2.18398	0	1.51409	0.29776	0.520503
mmu-miR-378b	8.50515	14.206	7.49187	3.66595	14.3576	10.4733	4.36796	27.7767	-0.680287	0.303016	0.527645
mmu-miR-467c-5p	36.482	48.2482	56.189	29.3276	23.9294	50.2719	45.8636	48.6092	-0.375773	0.310007	0.536476
mmu-miR-1949	25.9375	16.7564	14.9837	29.3276	33.5011	29.3253	17.4718	3.47209	0.535582	0.310466	0.536476
mmu-miR-669l-5p	13.3931	8.93787	7.49187	18.3298	14.3576	4.18932	8.73592	13.8884	0.648559	0.315996	0.543947
mmu-let-7g-5p	9383.06	10526.5	10087.8	10404	7657.4	12457	10622.9	8499.67	-0.161702	0.320163	0.548835
mmu-miR-1948-5p	4.96792	2.5538	11.2378	3.66595	0	4.18932	0	3.47209	1.08093	0.3214	0.548835
mmu-miR-301a-5p	7.43855	4.18932	14.9837	7.3319	0	12.568	0	0	0.8976	0.322853	0.548835
mmu-miR-6911-3p	2.47063	1.15736	3.74593	3.66595	0	0	0	3.47209	1.42868	0.324651	0.548835
mmu-miR-345-5p	17.8323	25.2575	11.2378	18.3298	23.9294	31.4199	13.1039	31.2488	-0.494487	0.32492	0.548835
mmu-miR-674-3p	44.8897	33.4376	26.2215	36.6595	71.7881	37.7039	17.4718	45.1372	0.386198	0.33158	0.555577
mmu-miR-18a-5p	246.087	214.758	280.945	241.953	215.364	201.087	214.03	229.158	0.207386	0.332168	0.555577
mmu-miR-148b-5p	108.282	90.6609	138.6	95.3147	90.9316	92.1651	89.5432	90.2743	0.261781	0.332607	0.555577
mmu-miR-326-3p	66.2592	50.884	33.7134	54.9893	110.075	46.0825	37.1277	69.4418	0.31434	0.336428	0.559885
mmu-miR-466f-3p	4.9146	2.58358	3.74593	10.9979	0	2.09466	2.18398	3.47209	1.01548	0.34447	0.571161
mmu-miR-7046-3p	1.59529	4.20008	0	0	4.78587	0	2.18398	10.4163	-1.35228	0.351342	0.579818
mmu-miR-1950	2.84394	1.15736	3.74593	0	4.78587	0	0	3.47209	1.3533	0.352262	0.579818
mmu-miR-3068-5p	5.63455	2.15421	0	7.3319	9.57174	2.09466	4.36796	0	1.01977	0.354285	0.581027
mmu-miR-6948-3p	1.59529	4.17031	0	0	4.78587	2.09466	0	10.4163	-1.33907	0.361469	0.583822
mmu-miR-125a-3p	2.81727	1.15736	0	3.66595	4.78587	0	0	3.47209	1.32634	0.361772	0.583822
mmu-miR-1930-5p	2.81727	1.15736	0	3.66595	4.78587	0	0	3.47209	1.32634	0.361772	0.583822
mmu-miR-340-5p	816.936	693.426	633.063	645.207	1172.54	701.711	635.538	743.027	0.177078	0.362393	0.583822
mmu-miR-363-3p	936.253	1052.41	1000.16	894.492	914.102	986.585	976.24	1194.4	-0.160515	0.362462	0.583822
mmu-miR-450a-5p	15.917	22.7335	18.7297	14.6638	14.3576	25.1359	15.2879	27.7767	-0.460091	0.370923	0.595325
mmu-miR-7a-5p	128.585	112.24	153.583	117.31	114.861	81.6918	109.199	145.828	0.24532	0.374346	0.598688
mmu-miR-152-3p	16.4549	9.1174	3.74593	7.3319	38.287	12.568	4.36796	10.4163	0.582326	0.37685	0.600018
mmu-miR-99b-3p	4.03926	1.42621	0	7.3319	4.78587	2.09466	2.18398	0	1.14091	0.377839	0.600018
mmu-miR-466e-3p	9.38048	5.89515	11.2378	7.3319	9.57174	4.18932	6.55194	6.94418	0.674404	0.380287	0.600639
mmu-miR-19b-3p	7184.04	7926.39	6989.91	6990.97	7571.25	7815.18	8401.77	7562.21	-0.141886	0.381219	0.600639
mmu-miR-30e-3p	501.35	558.883	591.858	538.895	373.298	626.304	550.363	499.981	-0.16393	0.382225	0.600639
mmu-miR-5114	83.1224	99.1504	89.9024	73.319	86.1457	85.8811	100.463	111.107	-0.243072	0.386203	0.604783
mmu-miR-669c-5p	20.0096	27.2206	26.2215	14.6638	19.1435	16.7573	37.1277	27.7767	-0.413634	0.389057	0.606324
mmu-miR-1955-5p	8.18516	4.67824	14.9837	0	9.57174	8.37864	2.18398	3.47209	0.703763	0.389876	0.606324
mmu-miR-92a-3p	153280	138875	165829	155264	138747	144320	132070	140234	0.139551	0.395871	0.613225
mmu-miR-7688-5p	24.4488	17.4952	29.9675	14.6638	28.7152	16.7573	21.8398	13.8884	0.42081	0.397033	0.613225
mmu-miR-192-5p	1295.08	1444.65	1539.58	1517.7	827.956	1702.96	1773.39	857.606	-0.144428	0.398945	0.614076
mmu-miR-5624-3p	1.24864	3.2818	3.74593	0	0	4.18932	2.18398	3.47209	-1.22073	0.406794	0.624027
mmu-miR-133a-3p	1.24864	3.71117	3.74593	0	0	4.18932	0	6.94418	-1.20474	0.410694	0.627874
mmu-let-7f-2-3p	31.4874	25.1863	41.2053	29.3276	23.9294	27.2306	24.0238	24.3046	0.344318	0.41277	0.628917
mmu-miR-6546-5p	1.24864	3.31157	3.74593	0	0	2.09466	4.36796	3.47209	-1.17941	0.421343	0.639818
mmu-miR-191-3p	17.619	23.5922	33.7134	0	19.1435	25.1359	10.9199	34.7209	-0.424944	0.424325	0.642183
mmu-miR-1981-3p	28.6701	37.066	41.2053	25.6617	19.1435	29.3253	43.6796	38.193	-0.323664	0.429308	0.647551
mmu-miR-29c-5p	17.5923	12.4587	29.9675	3.66595	19.1435	12.568	10.9199	13.8884	0.45402	0.437796	0.656932
mmu-miR-1291	6.53655	4.18932	7.49187	7.3319	4.78587	12.568	0	0	0.766751	0.438441	0.656932
mmu-miR-3472	1.22198	2.85243	0	3.66595	0	4.18932	4.36796	0	-1.14151	0.457326	0.682961
mmu-miR-30a-3p	10.9225	14.3631	3.74593	14.6638	14.3576	23.0413	13.1039	6.94418	-0.467688	0.466621	0.694542
mmu-miR-8103	9.00718	6.19377	11.2378	10.9979	4.78587	4.18932	10.9199	3.47209	0.540601	0.478134	0.708653
mmu-miR-5123	5.31456	3.25202	7.49187	3.66595	4.78587	6.28398	0	3.47209	0.750984	0.479244	0.708653
mmu-miR-106b-5p	418.024	379.555	554.398	388.591	311.082	467.109	362.541	309.016	0.129794	0.491003	0.723668
mmu-miR-1933-3p	6.90985	4.8983	7.49187	3.66595	9.57174	2.09466	2.18398	10.4163	0.616241	0.496326	0.726956
mmu-miR-7679-5p	4.09258	2.18398	7.49187	0	4.78587	0	6.55194	0	0.908038	0.496727	0.726956
mmu-miR-1199-5p	17.3036	11.2418	3.74593	14.6638	33.5011	16.7573	6.55194	10.4163	0.432613	0.49807	0.726956
mmu-miR-17-3p	123.506	109.773	164.821	109.979	95.7174	106.828	111.383	111.107	0.176448	0.500024	0.727454
mmu-miR-455-3p	1.24864	2.8822	3.74593	0	0	2.09466	6.55194	0	-1.019	0.513456	0.744593
mmu-miR-466p-3p	5.68787	2.8822	7.49187	0	9.57174	2.09466	6.55194	0	0.735201	0.519468	0.750898
mmu-miR-339-5p	110.015	124.438	119.87	95.3147	114.861	115.206	115.751	142.356	-0.16784	0.522061	0.752235
mmu-miR-7240-5p	1.22198	3.25202	0	3.66595	0	6.28398	0	3.47209	-0.991306	0.524008	0.752636
mmu-miR-652-3p	256.641	235.036	247.232	278.612	244.079	238.791	233.686	232.63	0.128207	0.532994	0.759858
mmu-miR-421-3p	745.578	805.592	692.998	758.852	784.883	835.77	733.818	847.19	-0.110591	0.534818	0.759858
mmu-miR-3074-1-3p	5.26124	2.82265	0	10.9979	4.78587	6.28398	2.18398	0	0.71015	0.536441	0.759858
mmu-miR-324-5p	18.4676	23.0917	33.7134	7.3319	14.3576	20.9466	24.0238	24.3046	-0.317781	0.536707	0.759858
mmu-miR-1947-5p	17.859	12.9667	14.9837	14.6638	23.9294	18.852	13.1039	6.94418	0.348266	0.537691	0.759858
mmu-miR-1943-5p	38.9085	31.5704	29.9675	29.3276	57.4305	27.2306	32.7597	34.7209	0.237911	0.540438	0.759858
mmu-let-7e-5p	37.9173	31.9774	33.7134	51.3233	28.7152	31.4199	43.6796	20.8325	0.230418	0.54083	0.759858
mmu-miR-6967-3p	1.59529	2.58358	0	0	4.78587	2.09466	2.18398	3.47209	-0.850324	0.544333	0.762404
mmu-miR-6899-3p	2.84394	4.24887	3.74593	0	4.78587	8.37864	4.36796	0	-0.705552	0.54609	0.762497
mmu-miR-193b-3p	1.24864	3.04272	3.74593	0	0	0	2.18398	6.94418	-0.835315	0.55165	0.767884
mmu-let-7f-1-3p	20.7783	17.1668	14.9837	32.9936	14.3576	18.852	15.2879	17.3604	0.298724	0.565427	0.782512
mmu-miR-362-3p	40.4192	46.6723	56.189	21.9957	43.0728	37.7039	50.2316	52.0813	-0.212336	0.572182	0.782512
mmu-miR-1668	2.47063	1.39644	3.74593	3.66595	0	4.18932	0	0	0.738921	0.572426	0.782512
mmu-miR-669f-5p	2.47063	1.39644	3.74593	3.66595	0	4.18932	0	0	0.738921	0.572426	0.782512
mmu-miR-7646-5p	7.81185	6.29474	14.9837	3.66595	4.78587	6.28398	2.18398	10.4163	0.452485	0.575422	0.782512
mmu-miR-200b-5p	1.22198	2.58358	0	3.66595	0	2.09466	2.18398	3.47209	-0.785821	0.575915	0.782512
mmu-miR-9-5p	1.22198	2.58358	0	3.66595	0	2.09466	2.18398	3.47209	-0.785821	0.575915	0.782512
mmu-let-7i-5p	22883.5	21511.9	23423.3	21522.8	23704.4	23562.8	21248	19724.9	0.0914698	0.57604	0.782512
mmu-let-7a-1-3p	31.7541	26.7921	26.2215	40.3255	28.7152	37.7039	21.8398	20.8325	0.235959	0.582366	0.785383
mmu-miR-1982-3p	1.24864	2.58358	3.74593	0	0	2.09466	2.18398	3.47209	-0.765805	0.585886	0.785383
mmu-miR-3091-3p	2.47063	1.42621	3.74593	3.66595	0	2.09466	2.18398	0	0.706099	0.58872	0.785383
mmu-miR-744-5p	424.17	392.924	464.496	362.929	445.086	452.447	375.645	350.681	0.102289	0.589236	0.785383
mmu-miR-652-5p	1.59529	2.12443	0	0	4.78587	4.18932	2.18398	0	-0.75406	0.591712	0.785383
mmu-miR-700-3p	14.1664	9.74442	11.2378	7.3319	23.9294	10.4733	15.2879	3.47209	0.337183	0.593465	0.785383
mmu-miR-1306-3p	4.09258	5.86537	7.49187	0	4.78587	6.28398	4.36796	6.94418	-0.515059	0.593502	0.785383
mmu-miR-669k-5p	2.49729	4.00979	7.49187	0	0	4.18932	4.36796	3.47209	-0.630043	0.596287	0.785383
mmu-miR-466b-5p	1.24864	2.5538	3.74593	0	0	4.18932	0	3.47209	-0.745853	0.597202	0.785383
mmu-miR-7032-3p	1.24864	2.5538	3.74593	0	0	4.18932	0	3.47209	-0.745853	0.597202	0.785383
mmu-miR-1934-5p	6.16324	4.73778	7.49187	10.9979	0	4.18932	6.55194	3.47209	0.457494	0.597309	0.785383
mmu-let-7b-3p	8.66053	6.86222	14.9837	10.9979	0	8.37864	8.73592	3.47209	0.385011	0.602433	0.789481
mmu-miR-92b-3p	381.623	409.758	333.388	414.252	397.227	358.187	412.772	458.316	-0.0978027	0.603927	0.789481
mmu-miR-3069-3p	4.03926	2.58358	0	7.3319	4.78587	2.09466	2.18398	3.47209	0.578764	0.6147	0.801242
mmu-let-7f-5p	35785.8	34196.2	34196.6	35658.7	37502.1	41107.7	35502.8	25978.2	0.0893075	0.618696	0.803658
mmu-let-7i-3p	31.7274	37.7452	22.4756	43.9914	28.7152	20.9466	43.6796	48.6092	-0.193904	0.620117	0.803658
mmu-miR-874-3p	14.8771	12.0782	29.9675	14.6638	0	20.9466	15.2879	0	0.286513	0.623866	0.804163
mmu-miR-324-3p	9.72713	11.7903	7.49187	7.3319	14.3576	8.37864	13.1039	13.8884	-0.316319	0.625006	0.804163
mmu-miR-16-5p	30397.6	28757.2	33069.1	29705.2	28418.5	28500	26415.3	31356.4	0.0809065	0.625856	0.804163
mmu-miR-7658-3p	2.81727	1.45599	0	3.66595	4.78587	0	4.36796	0	0.614549	0.63863	0.816706
mmu-miR-6979-3p	2.44397	1.85558	0	7.3319	0	2.09466	0	3.47209	0.60894	0.639953	0.816706
mmu-miR-30e-5p	14866.1	13981.3	16920.4	15239.4	12438.5	14053.1	13946.9	13943.9	0.0775778	0.641051	0.816706
mmu-miR-93-5p	5562.46	5848.24	5499.03	6081.81	5106.53	5957.22	6032.16	5555.34	-0.074789	0.644286	0.818515
mmu-miR-183-5p	2975.21	3090.24	2404.89	2749.46	3771.27	2911.58	3334.94	3024.19	-0.0799752	0.654001	0.828524
mmu-miR-532-5p	1231.68	1299.94	1150	1382.06	1162.97	1466.26	1301.65	1131.9	-0.076513	0.663842	0.838635
mmu-miR-449a-5p	115.184	103.481	97.3943	80.6509	167.506	85.8811	96.0952	128.467	0.11431	0.668058	0.841603
mmu-miR-935	3.19058	1.42621	0	0	9.57174	2.09466	2.18398	0	0.547622	0.6748	0.845695
mmu-miR-466g	7.75853	6.13423	7.49187	10.9979	4.78587	8.37864	6.55194	3.47209	0.318983	0.675056	0.845695
mmu-miR-378a-5p	21.2049	18.1934	22.4756	21.9957	19.1435	18.852	21.8398	13.8884	0.200509	0.6843	0.853138
mmu-miR-669b-5p	16.7924	15.4717	22.4756	18.3298	9.57174	14.6626	10.9199	20.8325	0.225149	0.684781	0.853138
mmu-miR-7683-5p	8.10518	6.10445	3.74593	10.9979	9.57174	10.4733	4.36796	3.47209	0.321322	0.69016	0.857472
mmu-miR-194-5p	66.25	59.5686	56.189	65.9871	76.574	73.3131	56.7835	48.6092	0.116003	0.706596	0.874466
mmu-miR-1981-5p	34.6513	32.0295	37.4593	32.9936	33.5011	25.1359	32.7597	38.193	0.147208	0.709454	0.874466
mmu-miR-7a-1-3p	33.9314	31.2312	41.2053	36.6595	23.9294	41.8932	24.0238	27.7767	0.147289	0.709655	0.874466
mmu-miR-362-5p	34.4426	36.1477	22.4756	32.9936	47.8587	33.5146	43.6796	31.2488	-0.142413	0.717974	0.874957
mmu-miR-331-3p	36.0379	30.6521	22.4756	32.9936	52.6446	31.4199	32.7597	27.7767	0.145928	0.718041	0.874957
mmu-miR-203-3p	28.4789	32.1271	52.4431	32.9936	0	41.8932	37.1277	17.3604	-0.152784	0.718095	0.874957
mmu-miR-34b-5p	7.60315	8.20987	0	3.66595	19.1435	4.18932	6.55194	13.8884	-0.296653	0.719736	0.874957
mmu-miR-29c-3p	191.045	178.223	221.01	131.974	220.15	173.857	159.431	201.381	0.0821966	0.719754	0.874957
mmu-miR-3082-3p	13.4731	11.8498	18.7297	7.3319	14.3576	4.18932	17.4718	13.8884	0.227878	0.723099	0.87666
mmu-miR-8114	26.3641	28.2291	22.4756	18.3298	38.287	27.2306	26.2078	31.2488	-0.152166	0.725068	0.876691
mmu-miR-674-5p	6.38116	6.38406	0	0	19.1435	0	8.73592	10.4163	-0.335881	0.731887	0.878983
mmu-miR-3547-3p	4.06592	2.82265	3.74593	3.66595	4.78587	6.28398	2.18398	0	0.374812	0.733259	0.878983
mmu-miR-872-5p	155.184	163.652	142.346	179.632	143.576	196.898	172.535	121.523	-0.0816395	0.734193	0.878983
mmu-miR-467d-5p	48.1731	44.8961	48.6971	62.3212	33.5011	62.8398	37.1277	34.7209	0.118631	0.734759	0.878983
mmu-miR-541-5p	2.44397	3.77071	0	7.3319	0	0	4.36796	6.94418	-0.397555	0.750384	0.8953
mmu-miR-466b-3p	3.69261	2.8822	3.74593	7.3319	0	2.09466	6.55194	0	0.34644	0.754202	0.895582
mmu-miR-20a-3p	20.8316	20.4593	22.4756	25.6617	14.3576	10.4733	19.6558	31.2488	0.158715	0.754593	0.895582
mmu-miR-497a-5p	4.06592	5.16715	3.74593	3.66595	4.78587	4.18932	4.36796	6.94418	-0.302384	0.760466	0.900184
mmu-miR-301b-3p	307.935	288.277	243.486	263.948	416.371	312.105	240.238	312.488	0.0616833	0.768991	0.907893
mmu-miR-1839-5p	526.844	507.109	554.398	494.903	531.232	529.949	491.396	499.981	0.0534348	0.771163	0.90808
mmu-miR-664-3p	19.2363	18.3837	22.4756	25.6617	9.57174	14.6626	19.6558	20.8325	0.145181	0.778227	0.911999
mmu-miR-1191b-5p	4.06592	5.56675	3.74593	3.66595	4.78587	6.28398	0	10.4163	-0.283785	0.778536	0.911999
mmu-miR-331-5p	4.43923	5.2267	3.74593	0	9.57174	0	8.73592	6.94418	-0.288038	0.785786	0.918108
mmu-miR-152-5p	6.00786	4.03956	0	3.66595	14.3576	2.09466	6.55194	3.47209	0.258765	0.796348	0.927272
mmu-miR-5121	52.6482	47.1164	33.7134	47.6574	76.574	41.8932	78.6233	20.8325	0.0981641	0.797742	0.927272
mmu-miR-361-3p	218.368	208.46	292.183	190.629	172.291	209.466	224.95	190.965	0.0560271	0.80387	0.931488
mmu-miR-1249-3p	2.47063	3.74094	3.74593	3.66595	0	2.09466	2.18398	6.94418	-0.293831	0.806139	0.931488
mmu-miR-669o-3p	8.98051	8.5085	7.49187	14.6638	4.78587	4.18932	10.9199	10.4163	0.174795	0.807565	0.931488
mmu-miR-491-5p	1.59529	1.85558	0	0	4.78587	2.09466	0	3.47209	-0.360295	0.81034	0.932304
mmu-miR-3110-5p	3.19058	2.8822	0	0	9.57174	2.09466	6.55194	0	-0.308106	0.816536	0.932835
mmu-miR-101a-5p	3.19058	2.8822	0	0	9.57174	2.09466	6.55194	0	-0.308222	0.816536	0.932835
mmu-miR-188-3p	2.44397	2.8822	0	7.3319	0	2.09466	6.55194	0	-0.288934	0.820028	0.932835
mmu-miR-542-3p	19.903	18.7833	11.2378	29.3276	19.1435	16.7573	15.2879	24.3046	0.117344	0.821582	0.932835
mmu-miR-8112	6.93652	5.86537	11.2378	0	9.57174	6.28398	4.36796	6.94418	0.188277	0.82188	0.932835
mmu-miR-744-3p	2.47063	3.31157	3.74593	3.66595	0	2.09466	4.36796	3.47209	-0.263875	0.824989	0.932835
mmu-miR-211-5p	27.1015	29.4054	44.9512	21.9957	14.3576	37.7039	26.2078	24.3046	-0.0941665	0.82528	0.932835
mmu-miR-484	1586.96	1632.48	1798.05	1565.36	1397.47	1941.75	1511.31	1444.39	-0.0361638	0.830338	0.936206
mmu-miR-466c-5p	7.75853	6.86222	7.49187	10.9979	4.78587	8.37864	8.73592	3.47209	0.155773	0.838577	0.938938
mmu-miR-181d-3p	1.22198	1.88536	0	3.66595	0	0	2.18398	3.47209	-0.304388	0.839605	0.938938
mmu-miR-3535	329.485	327.104	352.118	392.257	244.079	224.129	382.197	374.986	0.0451437	0.840492	0.938938
mmu-miR-7661-3p	3.74593	4.43916	11.2378	0	0	4.18932	2.18398	6.94418	-0.231007	0.841089	0.938938
mmu-miR-23b-3p	1184.52	1160.42	869.057	956.813	1727.7	1124.83	1255.79	1100.65	-0.0406884	0.84505	0.940548
mmu-miR-7068-3p	6.90985	7.07152	7.49187	3.66595	9.57174	14.6626	6.55194	0	-0.156484	0.850038	0.940548
mmu-miR-17-5p	1327.89	1302.61	1528.34	1268.42	1186.9	1099.7	1308.2	1499.94	0.0352412	0.851534	0.940548
mmu-miR-582-3p	1.59529	1.42621	0	0	4.78587	2.09466	2.18398	0	-0.27344	0.855187	0.940548
mmu-miR-1955-3p	1.24864	1.88536	3.74593	0	0	0	2.18398	3.47209	-0.272934	0.855821	0.940548
mmu-miR-7237-3p	1.24864	1.88536	3.74593	0	0	0	2.18398	3.47209	-0.272934	0.855821	0.940548
mmu-miR-219a-1-3p	18.4143	21.098	26.2215	14.6638	14.3576	16.7573	15.2879	31.2488	-0.0934329	0.857129	0.940548
mmu-miR-21a-5p	127942	125287	127676	115474	140676	138489	121193	116180	0.0294902	0.860443	0.941893
mmu-miR-33-3p	7.75853	7.29159	7.49187	10.9979	4.78587	8.37864	6.55194	6.94418	0.13117	0.863763	0.942102
mmu-miR-6913-3p	1.24864	1.85558	3.74593	0	0	2.09466	0	3.47209	-0.253378	0.866427	0.942102
mmu-miR-222-5p	6.50989	7.29159	3.74593	10.9979	4.78587	8.37864	6.55194	6.94418	-0.131976	0.867961	0.942102
mmu-miR-1843b-5p	75.8484	70.6715	59.935	62.3212	105.289	67.0292	72.0714	72.9139	0.0480076	0.86899	0.942102
mmu-miR-503-5p	3.74593	4.00979	11.2378	0	0	4.18932	4.36796	3.47209	-0.184103	0.871424	0.942475
mmu-miR-1306-5p	9.38048	10.7935	11.2378	7.3319	9.57174	6.28398	8.73592	17.3604	-0.103368	0.879778	0.945056
mmu-miR-350-3p	57.5362	54.5421	33.7134	62.3212	76.574	35.6092	65.5194	62.4976	0.0486711	0.880031	0.945056
mmu-miR-3084-3p	2.81727	3.25202	0	3.66595	4.78587	6.28398	0	3.47209	-0.187422	0.881246	0.945056
mmu-miR-7015-3p	18.8143	17.3463	29.9675	7.3319	19.1435	27.2306	10.9199	13.8884	0.0775741	0.8822	0.945056
mmu-miR-301a-3p	3248.56	3212.22	3139.09	3079.4	3527.19	3738.97	3251.95	2645.73	0.0250838	0.88826	0.945056
mmu-miR-669p-5p	35.8733	37.2455	37.4593	36.6595	33.5011	37.7039	39.3117	34.7209	-0.0539072	0.889149	0.945056
mmu-miR-664-5p	7.81185	7.32136	14.9837	3.66595	4.78587	6.28398	8.73592	6.94418	0.110019	0.889676	0.945056
mmu-miR-18a-3p	67.312	66.1952	86.1565	43.9914	71.7881	62.8398	52.4155	83.3301	0.0413173	0.890574	0.945056
mmu-miR-3066-5p	6.10992	4.67824	0	18.3298	0	8.37864	2.18398	3.47209	0.15087	0.893025	0.945433
mmu-miR-195a-5p	14.6151	15.0009	7.49187	21.9957	14.3576	8.37864	26.2078	10.4163	-0.0699482	0.902129	0.950535
mmu-miR-503-3p	3.19058	2.58358	0	0	9.57174	2.09466	2.18398	3.47209	-0.153246	0.905908	0.950535
mmu-miR-1839-3p	12.7531	12.2982	22.4756	10.9979	4.78587	14.6626	15.2879	6.94418	0.0700784	0.906276	0.950535
mmu-miR-320-3p	462.622	460.854	397.069	406.921	583.876	483.867	454.268	444.427	-0.0225513	0.909547	0.950535
mmu-miR-1198-3p	1.24864	1.42621	3.74593	0	0	2.09466	2.18398	0	-0.16931	0.910491	0.950535
mmu-miR-1934-3p	1.24864	1.42621	3.74593	0	0	2.09466	2.18398	0	-0.16931	0.910491	0.950535
mmu-miR-669d-5p	2.81727	2.82265	0	3.66595	4.78587	6.28398	2.18398	0	-0.133462	0.91532	0.95337
mmu-miR-1960	5.2879	5.6263	3.74593	7.3319	4.78587	2.09466	4.36796	10.4163	0.068583	0.94031	0.977142
mmu-miR-342-5p	272.599	268.137	209.772	296.942	311.082	255.549	246.79	302.072	0.0142868	0.944803	0.977673
mmu-miR-125a-5p	338.711	332.547	284.691	362.929	368.512	330.956	347.253	319.432	0.0135837	0.945156	0.977673
mmu-miR-669a-5p	31.1408	31.4289	44.9512	29.3276	19.1435	39.7986	37.1277	17.3604	-0.0229312	0.954493	0.983318
mmu-miR-429-3p	39.1439	38.5707	48.6971	25.6617	43.0728	37.7039	50.2316	27.7767	-0.0217292	0.954974	0.983318
mmu-miR-7036b-5p	2.44397	3.04272	0	7.3319	0	0	2.18398	6.94418	-0.0729542	0.961106	0.983949
mmu-miR-24-1-5p	2.81727	3.4911	0	3.66595	4.78587	10.4733	0	0	-0.0705359	0.962234	0.983949
mmu-miR-378c	110.988	112.305	108.632	142.972	81.3598	136.153	107.015	93.7464	-0.0124826	0.962565	0.983949
mmu-miR-1843b-3p	20.4583	20.8067	22.4756	29.3276	9.57174	18.852	26.2078	17.3604	0.0204245	0.966	0.983949
mmu-miR-99b-5p	743.249	742.869	651.793	850.501	727.453	617.925	895.432	715.25	0.00723328	0.967373	0.983949
mmu-miR-3076-3p	2.81727	2.61335	0	3.66595	4.78587	0	4.36796	3.47209	0.0512279	0.968677	0.983949
mmu-miR-3109-3p	2.84394	2.58358	3.74593	0	4.78587	2.09466	2.18398	3.47209	0.0453615	0.972312	0.983967
mmu-miR-188-5p	14.3484	14.1836	22.4756	10.9979	9.57174	14.6626	17.4718	10.4163	0.0192733	0.97346	0.983967
mmu-miR-466i-3p	3.71927	4.00979	7.49187	3.66595	0	4.18932	4.36796	3.47209	-0.0302921	0.977816	0.983967
mmu-miR-32-5p	46.3296	40.0872	18.7297	29.3276	90.9316	54.4612	41.4956	24.3046	-0.0113933	0.979076	0.983967
mmu-miR-363-5p	63.7794	67.1359	52.4431	62.3212	76.574	54.4612	39.3117	107.635	0.00662077	0.98281	0.983967
mmu-miR-200a-3p	16.739	18.4846	14.9837	25.6617	9.57174	16.7573	10.9199	27.7767	-0.0121884	0.983159	0.983967
mmu-miR-872-3p	42.6986	43.2904	71.1728	32.9936	23.9294	52.3665	39.3117	38.193	-0.0073129	0.983967	0.983967
